# Supplementary material for: Investigating the potential roles of intra-colonial genetic variability in Pocillopora corals using genomics
Source: Sci Rep. 2024 Mar 18;14:6437. doi: 10.1038/s41598-024-57136-5 (PMC10948807; doi:10.1038/s41598-024-57136-5)
Supplement: Supplementary file 2 — Supplementary Tables. [file 41598_2024_57136_MOESM2_ESM.xlsx]

## Sheet: TableS3
Table S3 Numbers of single-nucleotide polymorphisms (NSNPs) and differences (Ndifferences) variable within colonies for each gene of the Pocillopora verrucosa genome (Buitrago-López et al. 2020).
Gene	CHIMERISM								MOSAICISM								Gene description	Associated GO terms
	Total in gene		Coding		Non-silent		Nonsense		Total in gene		Coding		Non-silent		Nonsense
	NSNPs	Ndifferences	NSNPs	Ndifferences	NSNPs	Ndifferences	NSNPs	Ndifferences	NSNPs	Ndifferences	NSNPs	Ndifferences	NSNPs	Ndifferences	NSNPs	Ndifferences
Pver_gene_g1	0	0	0	0	0	0	0	0	0	0	0	0	0	0	0	0	Pancreatic secretory granule membrane major glycoprotein GP2 (Pancreatic zymogen granule membrane protein GP-2)	GO:0005576; GO:0005886; GO:0031225
Pver_gene_g2	0	0	0	0	0	0	0	0	0	0	0	0	0	0	0	0	Uromodulin (Tamm-Horsfall urinary glycoprotein) (THP) [Cleaved into: Uromodulin, secreted form]	GO:0000922; GO:0005509; GO:0005796; GO:0005929; GO:0006968; GO:0007157; GO:0007159; GO:0007588; GO:0008285; GO:0016323; GO:0016324; GO:0019864; GO:0019898; GO:0031225; GO:0050801; GO:0060170; GO:0070062; GO:0072218; GO:0072221; GO:0072233; GO:1990266
Pver_gene_g3	0	0	0	0	0	0	0	0	0	0	0	0	0	0	0	0	Uromodulin (Tamm-Horsfall urinary glycoprotein) (THP) [Cleaved into: Uromodulin, secreted form]	GO:0000922; GO:0005509; GO:0005796; GO:0005929; GO:0006968; GO:0007157; GO:0007159; GO:0007588; GO:0008285; GO:0016323; GO:0016324; GO:0019864; GO:0019898; GO:0031225; GO:0050801; GO:0060170; GO:0070062; GO:0072218; GO:0072221; GO:0072233; GO:1990266
Pver_gene_g4	0	0	0	0	0	0	0	0	0	0	0	0	0	0	0	0	Uromodulin (Tamm-Horsfall urinary glycoprotein) (THP) [Cleaved into: Uromodulin, secreted form]	GO:0000922; GO:0005509; GO:0005796; GO:0005929; GO:0006968; GO:0007157; GO:0007159; GO:0007588; GO:0008285; GO:0016323; GO:0016324; GO:0019864; GO:0019898; GO:0031225; GO:0050801; GO:0060170; GO:0070062; GO:0072218; GO:0072221; GO:0072233; GO:1990266
Pver_gene_g5	0	0	0	0	0	0	0	0	0	0	0	0	0	0	0	0	Deleted in malignant brain tumors 1 protein (Glycoprotein 340) (Gp-340) (Hensin) (Salivary agglutinin) (SAG) (Surfactant pulmonary-associated D-binding protein)	GO:0001530; GO:0003677; GO:0005044; GO:0005576; GO:0005615; GO:0005737; GO:0006898; GO:0007275; GO:0008329; GO:0009897; GO:0015031; GO:0016032; GO:0019898; GO:0030670; GO:0030855; GO:0031012; GO:0035375; GO:0038187; GO:0042589; GO:0043152; GO:0044267; GO:0045087; GO:0048306; GO:0050829; GO:0050830; GO:0051607; GO:0061844; GO:0070062; GO:0070891; GO:1904399
Pver_gene_g6	0	0	0	0	0	0	0	0	0	0	0	0	0	0	0	0	Uncharacterized protein (Fragment)	GO:0005509
Pver_gene_g7	0	0	0	0	0	0	0	0	0	0	0	0	0	0	0	0	Fibropellin-1 (Epidermal growth factor-related protein 1) (Fibropellin-I) (SpEGF I) (UEGF-1)	GO:0005112; GO:0005509; GO:0005615; GO:0009374; GO:0031410; GO:0032579
Pver_gene_g8	0	0	0	0	0	0	0	0	0	0	0	0	0	0	0	0	Fibropellin-1 (Epidermal growth factor-related protein 1) (Fibropellin-I) (SpEGF I) (UEGF-1)	GO:0005112; GO:0005509; GO:0005615; GO:0009374; GO:0031410; GO:0032579
Pver_gene_g9	0	0	0	0	0	0	0	0	0	0	0	0	0	0	0	0	Alpha-tubulin N-acetyltransferase (Alpha-TAT) (TAT) (EC 2.3.1.108) (Acetyltransferase mec-17 homolog)	GO:0005874; GO:0019799; GO:0070507; GO:0071929
Pver_gene_g10	0	0	0	0	0	0	0	0	0	0	0	0	0	0	0	0	Disabled homolog 2-interacting protein (DAB2-interacting protein) (ASK-interacting protein 1) (DOC-2/DAB-2 interactive protein)	GO:0000122; GO:0000185; GO:0001525; GO:0001933; GO:0005096; GO:0005123; GO:0005737; GO:0005886; GO:0006954; GO:0006986; GO:0007049; GO:0007252; GO:0007257; GO:0008285; GO:0008625; GO:0010596; GO:0010633; GO:0010719; GO:0010976; GO:0014067; GO:0016525; GO:0017124; GO:0019900; GO:0019901; GO:0021814; GO:0021819; GO:0030139; GO:0030308; GO:0030424; GO:0030425; GO:0030948; GO:0031434; GO:0031435; GO:…
Pver_gene_g11	0	0	0	0	0	0	0	0	0	0	0	0	0	0	0	0	60S ribosomal protein L28	GO:0003735; GO:0006412; GO:0022625
Pver_gene_g12	0	0	0	0	0	0	0	0	0	0	0	0	0	0	0	0	Protein odr-4 homolog	GO:0008104; GO:0016021
Pver_gene_g13	32	132	6	25	0	0	0	0	4	10	3	9	0	0	0	0	Microtubule organization protein AKNA (AT-hook-containing transcription factor)	GO:0000978; GO:0001228; GO:0001650; GO:0001837; GO:0005654; GO:0005813; GO:0005814; GO:0005829; GO:0005874; GO:0021849; GO:0043231; GO:0045944; GO:0050727; GO:0060232; GO:0060234
Pver_gene_g14	0	0	0	0	0	0	0	0	0	0	0	0	0	0	0	0	Programmed cell death protein 5	GO:0003677; GO:0005634; GO:0005829; GO:0006915; GO:0008201; GO:0008285; GO:0010628; GO:0010698; GO:0043280; GO:0048487; GO:0071560; GO:0090200; GO:1903638; GO:1903645
Pver_gene_g15	0	0	0	0	0	0	0	0	0	0	0	0	0	0	0	0	Uncharacterized protein
Pver_gene_g16	0	0	0	0	0	0	0	0	0	0	0	0	0	0	0	0	Collagen alpha-1(VII) chain	GO:0005201; GO:0005581
Pver_gene_g17	0	0	0	0	0	0	0	0	0	0	0	0	0	0	0	0	Protein jagged-1 (Jagged1) (CD antigen CD339)	GO:0001953; GO:0001974; GO:0002011; GO:0002456; GO:0003184; GO:0003215; GO:0005112; GO:0005509; GO:0005543; GO:0005886; GO:0005912; GO:0007219; GO:0009887; GO:0010628; GO:0016021; GO:0016324; GO:0022408; GO:0030336; GO:0032495; GO:0035909; GO:0042127; GO:0042491; GO:0043010; GO:0045177; GO:0045596; GO:0045599; GO:0045602; GO:0045639; GO:0045665; GO:0045669; GO:0045746; GO:0045747; GO:0045944; GO:…
Pver_gene_g18	2	2	2	2	1	1	0	0	0	0	0	0	0	0	0	0	Delta-like protein C (DeltaC) (delC)	GO:0001756; GO:0001757; GO:0002244; GO:0005112; GO:0005509; GO:0005737; GO:0005886; GO:0007219; GO:0016021; GO:0021514; GO:0030165; GO:0035907; GO:0042802; GO:0045746; GO:0048471; GO:0048514; GO:0048666; GO:0060218; GO:0060842; GO:0061056
Pver_gene_g19	0	0	0	0	0	0	0	0	0	0	0	0	0	0	0	0	Protein fantom (Nephrocystin-8) (RPGR-interacting protein 1-like protein) (RPGRIP1-like protein)	GO:0001701; GO:0001736; GO:0001822; GO:0001889; GO:0005654; GO:0005737; GO:0005813; GO:0005829; GO:0005879; GO:0005886; GO:0005911; GO:0005923; GO:0005929; GO:0005930; GO:0007163; GO:0007368; GO:0008589; GO:0021532; GO:0021549; GO:0021670; GO:0021772; GO:0022038; GO:0031870; GO:0032391; GO:0035115; GO:0035116; GO:0035253; GO:0035869; GO:0036064; GO:0043010; GO:0043584; GO:0045744; GO:0060039; GO:…
Pver_gene_g20	0	0	0	0	0	0	0	0	0	0	0	0	0	0	0	0	Epimerase family protein SDR39U1 (EC 1.1.1.-) (Short-chain dehydrogenase/reductase family 39U member 1)	GO:0005634; GO:0016491; GO:0050662
Pver_gene_g21	0	0	0	0	0	0	0	0	0	0	0	0	0	0	0	0	Transmembrane prolyl 4-hydroxylase (P4H-TM) (EC 1.14.11.29) (Hypoxia-inducible factor prolyl hydroxylase 4) (HIF-PH4) (HIF-prolyl hydroxylase 4) (HPH-4)	GO:0005506; GO:0005509; GO:0005783; GO:0005789; GO:0016021; GO:0016706; GO:0018401; GO:0031418; GO:0045646
Pver_gene_g22	0	0	0	0	0	0	0	0	0	0	0	0	0	0	0	0	Gamma-interferon-inducible lysosomal thiol reductase (EC 1.8.-.-)	GO:0005576; GO:0005764; GO:0019882; GO:0047134
Pver_gene_g23	0	0	0	0	0	0	0	0	0	0	0	0	0	0	0	0	Transmembrane prolyl 4-hydroxylase (P4H-TM) (EC 1.14.11.29) (Hypoxia-inducible factor prolyl hydroxylase 4) (HIF-PH4) (HIF-prolyl hydroxylase 4) (HPH-4)	GO:0005506; GO:0005509; GO:0005783; GO:0005789; GO:0016021; GO:0016706; GO:0018401; GO:0031418; GO:0045646
Pver_gene_g24	0	0	0	0	0	0	0	0	0	0	0	0	0	0	0	0	Transmembrane prolyl 4-hydroxylase (P4H-TM) (EC 1.14.11.29) (Hypoxia-inducible factor prolyl hydroxylase 4) (HIF-PH4) (HIF-prolyl hydroxylase 4) (HPH-4)	GO:0005506; GO:0005509; GO:0005783; GO:0005789; GO:0016021; GO:0016706; GO:0018401; GO:0031418; GO:0045646
Pver_gene_g25	0	0	0	0	0	0	0	0	0	0	0	0	0	0	0	0	Transmembrane prolyl 4-hydroxylase (P4H-TM) (EC 1.14.11.29) (Hypoxia-inducible factor prolyl hydroxylase 4) (HIF-PH4) (HIF-prolyl hydroxylase 4) (HPH-4)	GO:0005506; GO:0005509; GO:0005783; GO:0005789; GO:0016021; GO:0016706; GO:0018401; GO:0031418; GO:0045646
Pver_gene_g26	0	0	0	0	0	0	0	0	0	0	0	0	0	0	0	0	Transmembrane prolyl 4-hydroxylase (P4H-TM) (EC 1.14.11.29) (Hypoxia-inducible factor prolyl hydroxylase 4) (HIF-PH4) (HIF-prolyl hydroxylase 4) (HPH-4)	GO:0005506; GO:0005509; GO:0005783; GO:0005789; GO:0016021; GO:0016706; GO:0018401; GO:0031418; GO:0045646
Pver_gene_g27	0	0	0	0	0	0	0	0	0	0	0	0	0	0	0	0	Transmembrane prolyl 4-hydroxylase (P4H-TM) (EC 1.14.11.29) (Hypoxia-inducible factor prolyl hydroxylase 4) (HIF-PH4) (HIF-prolyl hydroxylase 4) (HPH-4)	GO:0005506; GO:0005509; GO:0005783; GO:0005789; GO:0016021; GO:0016706; GO:0018401; GO:0031418; GO:0045646
Pver_gene_g28	0	0	0	0	0	0	0	0	0	0	0	0	0	0	0	0	Notch-regulated ankyrin repeat-containing protein A	GO:0001569; GO:0001755; GO:0002040; GO:0002043; GO:0007219; GO:0022407; GO:0050931
Pver_gene_g29	0	0	0	0	0	0	0	0	0	0	0	0	0	0	0	0	uncharacterized protein LOC106171653	GO:0016021
Pver_gene_g30	0	0	0	0	0	0	0	0	0	0	0	0	0	0	0	0	Targeting protein for Xklp2	GO:0000922; GO:0005634; GO:0005737; GO:0005874; GO:0007049; GO:0032147; GO:0051301; GO:0060236
Pver_gene_g31	0	0	0	0	0	0	0	0	0	0	0	0	0	0	0	0	Methyltransferase-like protein 17, mitochondrial (EC 2.1.1.-) (Methyltransferase 11 domain-containing protein 1) (Protein RSM22 homolog, mitochondrial)	GO:0005739; GO:0005840; GO:0006412; GO:0008168; GO:0032259
Pver_gene_g32	0	0	0	0	0	0	0	0	0	0	0	0	0	0	0	0	Uncharacterized protein	GO:0005509
Pver_gene_g33	0	0	0	0	0	0	0	0	0	0	0	0	0	0	0	0	Uncharacterized protein	GO:0016021
Pver_gene_g34	0	0	0	0	0	0	0	0	0	0	0	0	0	0	0	0	Coactosin-like protein	GO:0003779; GO:0005576; GO:0005634; GO:0005829; GO:0005886; GO:0019899; GO:0030427; GO:0030833; GO:0030864; GO:0034774; GO:0043312; GO:0050832; GO:0051015; GO:0070062; GO:1904813
Pver_gene_g35	0	0	0	0	0	0	0	0	0	0	0	0	0	0	0	0	BRCA1-associated RING domain protein 1 (BARD-1) (EC 2.3.2.27) (RING-type E3 ubiquitin transferase BARD1)	GO:0003723; GO:0004842; GO:0005634; GO:0005737; GO:0006281; GO:0016607; GO:0031436; GO:0036464; GO:0042325; GO:0042803; GO:0043065; GO:0043066; GO:0046826; GO:0046872; GO:0046982; GO:0070531; GO:0085020
Pver_gene_g36	0	0	0	0	0	0	0	0	0	0	0	0	0	0	0	0	Bardet-Biedl syndrome 4 protein homolog	GO:0000226; GO:0000242; GO:0000281; GO:0001103; GO:0001750; GO:0001764; GO:0001843; GO:0001895; GO:0001917; GO:0003085; GO:0003777; GO:0005634; GO:0005813; GO:0005814; GO:0005829; GO:0005929; GO:0007098; GO:0007286; GO:0007608; GO:0008104; GO:0010629; GO:0015031; GO:0016020; GO:0016358; GO:0019216; GO:0021591; GO:0021756; GO:0021766; GO:0021987; GO:0030534; GO:0030837; GO:0031514; GO:0032391; GO:…
Pver_gene_g37	20	74	1	8	0	0	0	0	1	1	0	0	0	0	0	0	golgin subfamily B member 1 isoform X2
Pver_gene_g38	0	0	0	0	0	0	0	0	0	0	0	0	0	0	0	0	RanBP-type and C3HC4-type zinc finger-containing protein 1 (EC 2.3.2.31) (Heme-oxidized IRP2 ubiquitin ligase 1 homolog) (HOIL-1) (Protein kinase C-binding protein beta-15) (RBCC protein interacting with PKC) (RING-type E3 ubiquitin transferase HOIL-1) (Ubiquitin-conjugating enzyme 7-interacting protein 3)	GO:0000209; GO:0003690; GO:0004842; GO:0005080; GO:0032088; GO:0042802; GO:0043065; GO:0043123; GO:0043130; GO:0043161; GO:0045944; GO:0046872; GO:0050852; GO:0051092; GO:0060546; GO:0071797; GO:0097039; GO:1901224; GO:2001238
Pver_gene_g39	4	10	1	2	1	2	0	0	1	1	1	1	1	1	0	0	Translin-associated factor X-interacting protein 1 (Trax-interacting protein 1)	GO:0007275; GO:0007283; GO:0030154; GO:0048471
Pver_gene_g40	0	0	0	0	0	0	0	0	0	0	0	0	0	0	0	0	Glutathione S-transferase theta-1 (EC 2.5.1.18) (GST class-theta-1)	GO:0004364; GO:0005737; GO:0006749
Pver_gene_g41	0	0	0	0	0	0	0	0	0	0	0	0	0	0	0	0	CD109 antigen (150 kDa TGF-beta-1-binding protein) (C3 and PZP-like alpha-2-macroglobulin domain-containing protein 7) (Platelet-specific Gov antigen) (p180) (r150) (CD antigen CD109)	GO:0001933; GO:0001942; GO:0002576; GO:0004867; GO:0005576; GO:0005615; GO:0005829; GO:0005886; GO:0009986; GO:0010839; GO:0030512; GO:0031092; GO:0031225; GO:0045616; GO:0050431; GO:0061045; GO:0072675
Pver_gene_g42	0	0	0	0	0	0	0	0	0	0	0	0	0	0	0	0	Zinc metalloproteinase nas-4 (EC 3.4.24.-) (Nematode astacin 4)	GO:0004222; GO:0005576; GO:0008270
Pver_gene_g43	0	0	0	0	0	0	0	0	0	0	0	0	0	0	0	0	Homocysteine-responsive endoplasmic reticulum-resident ubiquitin-like domain member 2 protein	GO:0016021; GO:0030968
Pver_gene_g44	9	39	5	16	3	14	0	0	2	8	1	1	0	0	0	0	E3 ubiquitin-protein ligase TRIM71 (EC 2.3.2.27) (Protein lin-41 homolog) (RING-type E3 ubiquitin transferase TRIM71) (Tripartite motif-containing protein 71)	GO:0000082; GO:0000209; GO:0000932; GO:0001843; GO:0004842; GO:0008270; GO:0008543; GO:0010586; GO:0010608; GO:0017148; GO:0021915; GO:0030371; GO:0035196; GO:0035198; GO:0035278; GO:0043161; GO:0051246; GO:0051865; GO:0060964; GO:0061158; GO:0061630; GO:0071310; GO:0072089; GO:2000177; GO:2000637
Pver_gene_g45	0	0	0	0	0	0	0	0	0	0	0	0	0	0	0	0	Malonyl-CoA-acyl carrier protein transacylase, mitochondrial (MCT) (EC 2.3.1.39) (Mitochondrial malonyltransferase) ([Acyl-carrier-protein] malonyltransferase)	GO:0004312; GO:0004314; GO:0005739; GO:0006633
Pver_gene_g46	0	0	0	0	0	0	0	0	0	0	0	0	0	0	0	0	Ankyrin repeat domain-containing protein 27	GO:0005764; GO:0005769; GO:0005770; GO:0005886; GO:0015031; GO:0030659; GO:0042470
Pver_gene_g47	0	0	0	0	0	0	0	0	0	0	0	0	0	0	0	0	Cyclin-dependent kinase 10 (EC 2.7.11.22) (Cell division protein kinase 10)	GO:0004674; GO:0004693; GO:0005524; GO:0005634; GO:0005737; GO:0006468; GO:0018107; GO:0030030; GO:0032956; GO:0036064; GO:0043410; GO:0097472; GO:1902018
Pver_gene_g48	0	0	0	0	0	0	0	0	0	0	0	0	0	0	0	0	Hemicentin-1	GO:0016021
Pver_gene_g49	0	0	0	0	0	0	0	0	0	0	0	0	0	0	0	0	Uncharacterized protein	GO:0016021
Pver_gene_g50	0	0	0	0	0	0	0	0	0	0	0	0	0	0	0	0	Ig-like domain-containing protein	GO:0016021
Pver_gene_g51	0	0	0	0	0	0	0	0	0	0	0	0	0	0	0	0	Hemicentin-1	GO:0016021
Pver_gene_g52	0	0	0	0	0	0	0	0	0	0	0	0	0	0	0	0	Ig-like domain-containing protein	GO:0016021
Pver_gene_g53	24	94	0	0	0	0	0	0	5	33	0	0	0	0	0	0	Serine/threonine-protein kinase PRP4 homolog (EC 2.7.11.1) (PRP4 kinase) (PRP4 pre-mRNA-processing factor 4 homolog)	GO:0000398; GO:0003723; GO:0004672; GO:0004674; GO:0005524; GO:0005634; GO:0005694; GO:0006468; GO:0008380; GO:0016607; GO:0071013
Pver_gene_g54	0	0	0	0	0	0	0	0	0	0	0	0	0	0	0	0	DBH-like monooxygenase protein 1 homolog (EC 1.14.17.-)	GO:0004500; GO:0005507; GO:0005615; GO:0005737; GO:0005789; GO:0006589; GO:0016021; GO:0016715; GO:0030667; GO:0042420; GO:0042421
Pver_gene_g55	6	6	6	6	4	4	0	0	0	0	0	0	0	0	0	0	EGF-like repeat and discoidin I-like domain-containing protein 3 (Developmentally-regulated endothelial cell locus 1 protein) (Integrin-binding protein DEL1)	GO:0005178; GO:0005509; GO:0007155; GO:0007275; GO:0010811; GO:0062023; GO:0070062; GO:1903561
Pver_gene_g56	0	0	0	0	0	0	0	0	0	0	0	0	0	0	0	0	Rhamnose-binding lectin (RBL) (Roe lectin) (SAL)	GO:0005576; GO:0030246
Pver_gene_g57	0	0	0	0	0	0	0	0	0	0	0	0	0	0	0	0	Probable RNA-directed DNA polymerase from transposon BS (EC 2.7.7.49) (Reverse transcriptase)	GO:0003964; GO:0006313
Pver_gene_g58	0	0	0	0	0	0	0	0	0	0	0	0	0	0	0	0	Fibrillin-1 (MP340) [Cleaved into: Asprosin]	GO:0001527; GO:0005179; GO:0005201; GO:0005509; GO:0005576; GO:0005615; GO:0006006; GO:0008201; GO:0010737; GO:0031012; GO:0034199; GO:0042593
Pver_gene_g59	0	0	0	0	0	0	0	0	0	0	0	0	0	0	0	0	Receptor-type tyrosine-protein phosphatase F	GO:0016021
Pver_gene_g60	0	0	0	0	0	0	0	0	0	0	0	0	0	0	0	0	Receptor-type tyrosine-protein phosphatase F (EC 3.1.3.48) (Leukocyte common antigen related) (LAR)	GO:0001960; GO:0004721; GO:0004725; GO:0005001; GO:0005158; GO:0005768; GO:0005886; GO:0006470; GO:0007156; GO:0007399; GO:0008201; GO:0008285; GO:0010975; GO:0016020; GO:0016477; GO:0030426; GO:0030971; GO:0031102; GO:0031345; GO:0035335; GO:0035373; GO:0042059; GO:0042301; GO:0043005; GO:0043025; GO:0043065; GO:0043231; GO:0043525; GO:0044877; GO:0046627; GO:0048679; GO:0050775; GO:0050803; GO:…
Pver_gene_g61	0	0	0	0	0	0	0	0	0	0	0	0	0	0	0	0	Down syndrome cell adhesion molecule homolog	GO:0005886; GO:0005887; GO:0007156; GO:0007162; GO:0007411; GO:0007416; GO:0007626; GO:0010842; GO:0030054; GO:0030424; GO:0030425; GO:0030426; GO:0038007; GO:0042327; GO:0043025; GO:0045202; GO:0048813; GO:0048842; GO:0060060; GO:0060219; GO:0070593; GO:0098632; GO:1990782; GO:1990890
Pver_gene_g62	0	0	0	0	0	0	0	0	0	0	0	0	0	0	0	0	Cyclin-dependent kinase 4 inhibitor D (p19-INK4d)	GO:0000079; GO:0000082; GO:0000731; GO:0004861; GO:0005634; GO:0005654; GO:0005737; GO:0005829; GO:0007050; GO:0007605; GO:0008285; GO:0009411; GO:0019901; GO:0030308; GO:0032526; GO:0033280; GO:0042326; GO:0043154; GO:0048102; GO:0097129; GO:1902230; GO:2000134
Pver_gene_g63	0	0	0	0	0	0	0	0	0	0	0	0	0	0	0	0	C2H2-type domain-containing protein	GO:0003676
Pver_gene_g64	0	0	0	0	0	0	0	0	0	0	0	0	0	0	0	0	N-acetyltransferase 8 (EC 2.3.1.-) (Acetyltransferase 2) (ATase2) (Camello-like protein 4) (Cysteinyl-conjugate N-acetyltransferase) (CCNAT) (EC 2.3.1.80)	GO:0001702; GO:0004468; GO:0005789; GO:0005793; GO:0006749; GO:0008080; GO:0010628; GO:0016021; GO:0018003; GO:0033116; GO:0043066; GO:0047198; GO:0050435
Pver_gene_g65	0	0	0	0	0	0	0	0	0	0	0	0	0	0	0	0	Melatonin receptor type 1B (Mel-1B-R) (Mel1b receptor)	GO:0004930; GO:0005623; GO:0005886; GO:0005887; GO:0007623; GO:0008502; GO:0010754; GO:0042593; GO:0042753; GO:0043524; GO:0046010; GO:0046676; GO:0050796; GO:0051481; GO:0051970; GO:0051971; GO:0097755; GO:0098908; GO:1902260
Pver_gene_g66	0	0	0	0	0	0	0	0	0	0	0	0	0	0	0	0	Beta-parvin	GO:0003779; GO:0005737; GO:0005886; GO:0005925; GO:0007163; GO:0015629; GO:0030018; GO:0030027; GO:0030031; GO:0030032; GO:0031532; GO:0034446; GO:0071963
Pver_gene_g67	0	0	0	0	0	0	0	0	0	0	0	0	0	0	0	0	Uncharacterized protein
Pver_gene_g68	0	0	0	0	0	0	0	0	0	0	0	0	0	0	0	0	E3 ubiquitin-protein ligase DZIP3 (EC 2.3.2.27) (DAZ-interacting protein 3) (RING-type E3 ubiquitin transferase DZIP3) (RNA-binding ubiquitin ligase of 138 kDa) (hRUL138)	GO:0000209; GO:0003723; GO:0004842; GO:0005737; GO:0019902; GO:0031593; GO:0046872; GO:0061630
Pver_gene_g69	0	0	0	0	0	0	0	0	0	0	0	0	0	0	0	0	Uncharacterized protein	GO:0016021
Pver_gene_g70	0	0	0	0	0	0	0	0	0	0	0	0	0	0	0	0	Protein spire homolog 1	GO:0003779; GO:0005829; GO:0005856; GO:0015031; GO:0016192; GO:0030659; GO:0032154; GO:0045010; GO:0048471; GO:0070649; GO:2000781
Pver_gene_g71	0	0	0	0	0	0	0	0	0	0	0	0	0	0	0	0	Ras-related protein Rab-23	GO:0000045; GO:0003924; GO:0005525; GO:0005737; GO:0005776; GO:0005813; GO:0005829; GO:0005886; GO:0006886; GO:0006968; GO:0010008; GO:0030054; GO:0030670; GO:0032482; GO:0042308; GO:0045335; GO:0046039; GO:0060271; GO:0097094
Pver_gene_g72	73	301	5	26	0	0	0	0	17	118	3	30	1	1	0	0	40S ribosomal protein S7 (40S ribosomal protein S8)	GO:0003735; GO:0005840; GO:0006412
Pver_gene_g73	1	1	0	0	0	0	0	0	1	2	0	0	0	0	0	0	Ankyrin-3 (ANK-3) (Ankyrin-G)	GO:0000281; GO:0005200; GO:0005623; GO:0005764; GO:0005886; GO:0007009; GO:0007165; GO:0007409; GO:0007411; GO:0007528; GO:0008092; GO:0009925; GO:0009986; GO:0010628; GO:0010650; GO:0010765; GO:0010960; GO:0014704; GO:0014731; GO:0016020; GO:0016323; GO:0016328; GO:0016529; GO:0019228; GO:0030018; GO:0030315; GO:0030424; GO:0030425; GO:0030507; GO:0030674; GO:0031594; GO:0033268; GO:0033270; GO:…
Pver_gene_g74	17	81	3	9	0	0	0	0	1	1	0	0	0	0	0	0	Focal adhesion kinase 1 (FADK 1) (EC 2.7.10.2) (Focal adhesion kinase-related nonkinase) (FRNK) (Protein-tyrosine kinase 2) (p125FAK) (pp125FAK)	GO:0000165; GO:0000226; GO:0001525; GO:0001568; GO:0001570; GO:0001725; GO:0001764; GO:0001932; GO:0001934; GO:0003779; GO:0004713; GO:0004715; GO:0005178; GO:0005524; GO:0005623; GO:0005634; GO:0005730; GO:0005737; GO:0005815; GO:0005829; GO:0005886; GO:0005912; GO:0005925; GO:0007097; GO:0007172; GO:0007173; GO:0007179; GO:0007229; GO:0007254; GO:0008284; GO:0008360; GO:0008432; GO:0009612; GO:…
Pver_gene_g75	0	0	0	0	0	0	0	0	0	0	0	0	0	0	0	0	Ras-related protein Rab-10	GO:0000139; GO:0003924; GO:0005525; GO:0005768; GO:0005789; GO:0005794; GO:0005802; GO:0005829; GO:0005856; GO:0005886; GO:0005913; GO:0005925; GO:0005929; GO:0006886; GO:0006893; GO:0006904; GO:0007409; GO:0008021; GO:0009306; GO:0016192; GO:0016197; GO:0017157; GO:0019003; GO:0019882; GO:0030659; GO:0030667; GO:0030670; GO:0030859; GO:0031489; GO:0032482; GO:0032593; GO:0032869; GO:0043001; GO:…
Pver_gene_g76	0	0	0	0	0	0	0	0	0	0	0	0	0	0	0	0	ADP-ribosylation factor GTPase-activating protein 1 (ARF GAP 1) (ADP-ribosylation factor 1 GTPase-activating protein) (ARF1 GAP) (ARF1-directed GTPase-activating protein)	GO:0000139; GO:0005096; GO:0005829; GO:0006888; GO:0006890; GO:0014069; GO:0015031; GO:0030100; GO:0032012; GO:0036498; GO:0045202; GO:0046872
Pver_gene_g77	0	0	0	0	0	0	0	0	0	0	0	0	0	0	0	0	Armadillo repeat-containing protein 1	GO:0005739; GO:0030001; GO:0046872
Pver_gene_g78	9	55	1	6	1	6	0	0	4	7	1	3	1	3	0	0	Mitochondrial fission regulator 1	GO:0000266; GO:0005739; GO:0007005; GO:0009060
Pver_gene_g79	0	0	0	0	0	0	0	0	0	0	0	0	0	0	0	0	Centrosome and spindle pole associated protein 1	GO:0000922; GO:0005737; GO:0005813; GO:0005819; GO:0005874; GO:0032467; GO:0051781
Pver_gene_g80	0	0	0	0	0	0	0	0	0	0	0	0	0	0	0	0	Protein CREG2 (Cellular repressor of E1A-stimulated genes 2)	GO:0005615; GO:0005783; GO:0005794; GO:0048037
Pver_gene_g81	0	0	0	0	0	0	0	0	0	0	0	0	0	0	0	0	Fibrillin-1 (MP340) [Cleaved into: Asprosin]	GO:0001527; GO:0005179; GO:0005201; GO:0005509; GO:0005576; GO:0005615; GO:0006006; GO:0008201; GO:0010737; GO:0031012; GO:0034199; GO:0042593
Pver_gene_g82	0	0	0	0	0	0	0	0	0	0	0	0	0	0	0	0	Polycystic kidney disease protein 1-like 2 (PC1-like 2 protein) (Polycystin-1L2)	GO:0005262; GO:0005509; GO:0016020; GO:0016021; GO:0030246; GO:0050982
Pver_gene_g83	0	0	0	0	0	0	0	0	0	0	0	0	0	0	0	0	RNA transcription, translation and transport factor protein	GO:0000993; GO:0003723; GO:0005634; GO:0005654; GO:0005737; GO:0005813; GO:0005829; GO:0006388; GO:0006469; GO:0042802; GO:0045944; GO:0048471; GO:0072669; GO:0072686
Pver_gene_g84	0	0	0	0	0	0	0	0	0	0	0	0	0	0	0	0	ERO1-like protein beta (ERO1-L-beta) (EC 1.8.4.-) (Endoplasmic reticulum oxidoreductase beta) (Endoplasmic reticulum oxidoreductin-1-like protein B) (Oxidoreductin-1-L-beta)	GO:0003756; GO:0005623; GO:0005789; GO:0015035; GO:0016020; GO:0016671; GO:0018401; GO:0022417; GO:0030070; GO:0030198; GO:0034975; GO:0042593; GO:0045454
Pver_gene_g85	1	1	0	0	0	0	0	0	0	0	0	0	0	0	0	0	Transmembrane protein 62	GO:0016021; GO:0016787
Pver_gene_g86	0	0	0	0	0	0	0	0	0	0	0	0	0	0	0	0	Mammalian ependymin-related protein 1 (MERP-1)	GO:0005509; GO:0005615; GO:0005764; GO:0007160; GO:0008289; GO:0043202
Pver_gene_g87	0	0	0	0	0	0	0	0	0	0	0	0	0	0	0	0	Uncharacterized protein	GO:0005509; GO:0005576; GO:0007160
Pver_gene_g88	0	0	0	0	0	0	0	0	0	0	0	0	0	0	0	0	Monocarboxylate transporter 4 (MCT 4) (Solute carrier family 16 member 3)	GO:0005886; GO:0005887; GO:0008028; GO:0015129; GO:0015293; GO:0015718; GO:0031965; GO:0035879; GO:0098688; GO:0099061
Pver_gene_g89	0	0	0	0	0	0	0	0	0	0	0	0	0	0	0	0	Monocarboxylate transporter 12 (MCT 12) (Creatine transporter 2) (CRT2) (Solute carrier family 16 member 12)	GO:0005308; GO:0005886; GO:0005887; GO:0008028; GO:0015293; GO:0015718; GO:0015881
Pver_gene_g90	0	0	0	0	0	0	0	0	0	0	0	0	0	0	0	0	Band 4.1-like protein 5	GO:0005737; GO:0005856; GO:0005912; GO:0008092; GO:0031032
Pver_gene_g91	0	0	0	0	0	0	0	0	0	0	0	0	0	0	0	0	Pregnancy zone protein (Alpha-2-macroglobulin) (Alpha-2-M) [Cleaved into: Alpha-2-macroglobulin 165 kDa subunit; Alpha-2-macroglobulin 35 kDa subunit]	GO:0002020; GO:0004866; GO:0004867; GO:0005576; GO:0005615; GO:0007566; GO:0044877; GO:0048403; GO:0048406; GO:0062023
Pver_gene_g92	0	0	0	0	0	0	0	0	0	0	0	0	0	0	0	0	Acid phosphatase type 7 (EC 3.1.3.2) (Purple acid phosphatase long form)	GO:0003993; GO:0005576; GO:0046872
Pver_gene_g93	0	0	0	0	0	0	0	0	0	0	0	0	0	0	0	0	RIIa domain-containing protein 1
Pver_gene_g94	0	0	0	0	0	0	0	0	0	0	0	0	0	0	0	0	Nicalin-1 (Nicastrin-like protein 1)	GO:0005789; GO:0005886; GO:0009966; GO:0016021; GO:0048484; GO:1900176
Pver_gene_g95	0	0	0	0	0	0	0	0	2	2	2	2	2	2	0	0	Fibrillin-1 (MP340) [Cleaved into: Asprosin]	GO:0001527; GO:0005179; GO:0005201; GO:0005509; GO:0005576; GO:0005615; GO:0006006; GO:0008201; GO:0010737; GO:0031012; GO:0034199; GO:0042593
Pver_gene_g96	0	0	0	0	0	0	0	0	0	0	0	0	0	0	0	0	Uncharacterized protein KIAA1958-like	GO:0003677; GO:0006310; GO:0015074
Pver_gene_g97	0	0	0	0	0	0	0	0	0	0	0	0	0	0	0	0	Fibrillin-1	GO:0005509
Pver_gene_g98	0	0	0	0	0	0	0	0	0	0	0	0	0	0	0	0	Fibrillin-2 (Fragment)	GO:0005509
Pver_gene_g99	0	0	0	0	0	0	0	0	0	0	0	0	0	0	0	0	DNA ligase 1 (EC 6.5.1.1) (DNA ligase I) (DmDNA Lig I)	GO:0003677; GO:0003910; GO:0005524; GO:0005634; GO:0005737; GO:0005739; GO:0006266; GO:0006273; GO:0006310; GO:0006974; GO:0051301; GO:0071897; GO:1903461
Pver_gene_g100	10	24	1	4	0	0	0	0	0	0	0	0	0	0	0	0	Ras-related C3 botulinum toxin substrate 1 (EC 3.6.5.2) (p21-Rac1)	GO:0001764; GO:0001934; GO:0003924; GO:0005525; GO:0005737; GO:0005829; GO:0005886; GO:0005938; GO:0007015; GO:0007163; GO:0007266; GO:0008045; GO:0008360; GO:0016020; GO:0016601; GO:0019901; GO:0030027; GO:0030031; GO:0030036; GO:0030334; GO:0032956; GO:0042470; GO:0042995; GO:0043197; GO:0043652; GO:0048870; GO:0051022; GO:0071526; GO:1902622
Pver_gene_g101	0	0	0	0	0	0	0	0	0	0	0	0	0	0	0	0	Mitochondrial Rho GTPase 1-A (MIRO-1-A) (EC 3.6.5.-) (Ras homolog gene family member T1-A)	GO:0003924; GO:0005509; GO:0005525; GO:0005623; GO:0005739; GO:0007005; GO:0007266; GO:0010821; GO:0019725; GO:0031307; GO:0047497; GO:0097345
Pver_gene_g102	0	0	0	0	0	0	0	0	0	0	0	0	0	0	0	0	40S ribosomal protein S15Aa	GO:0002181; GO:0003735; GO:0022626; GO:0022627
Pver_gene_g103	0	0	0	0	0	0	0	0	0	0	0	0	0	0	0	0	Echinoderm microtubule-associated protein-like 6 (EMAP-6) (Echinoderm microtubule-associated protein-like 5-like)	GO:0005737; GO:0005874; GO:0008017
Pver_gene_g104	0	0	0	0	0	0	0	0	0	0	0	0	0	0	0	0	Transient receptor potential cation channel subfamily A member 1 (Ankyrin-like with transmembrane domains protein 1) (Wasabi receptor)	GO:0005216; GO:0005245; GO:0005262; GO:0005623; GO:0005887; GO:0006816; GO:0007166; GO:0009409; GO:0010033; GO:0014070; GO:0014832; GO:0015267; GO:0015278; GO:0016021; GO:0016324; GO:0019233; GO:0030424; GO:0032421; GO:0034605; GO:0035774; GO:0042493; GO:0042542; GO:0042802; GO:0048265; GO:0050955; GO:0050966; GO:0050968; GO:0051289; GO:0070417; GO:0070588; GO:0071244; GO:0097553; GO:0097604; GO:…
Pver_gene_g105	4	19	0	0	0	0	0	0	0	0	0	0	0	0	0	0	WD repeat-containing protein on Y chromosome (WD40 Y)
Pver_gene_g106	0	0	0	0	0	0	0	0	0	0	0	0	0	0	0	0	Transient receptor potential cation channel subfamily A member 1 (Ankyrin-like with transmembrane domains protein 1) (Wasabi receptor)	GO:0005216; GO:0005245; GO:0005262; GO:0005623; GO:0005887; GO:0006816; GO:0007166; GO:0009409; GO:0010033; GO:0014070; GO:0014832; GO:0015267; GO:0015278; GO:0016324; GO:0019233; GO:0030424; GO:0032421; GO:0034605; GO:0035774; GO:0042493; GO:0042542; GO:0042802; GO:0048265; GO:0050955; GO:0050966; GO:0050968; GO:0051289; GO:0070417; GO:0070588; GO:0071244; GO:0071313; GO:0097553; GO:0097604; GO:…
Pver_gene_g107	0	0	0	0	0	0	0	0	0	0	0	0	0	0	0	0	Predicted protein	GO:0004930; GO:0016021
Pver_gene_g108	0	0	0	0	0	0	0	0	0	0	0	0	0	0	0	0	NA	NA
Pver_gene_g109	0	0	0	0	0	0	0	0	0	0	0	0	0	0	0	0	RNA exonuclease 5 (EC 3.1.-.-) (Putative RNA exonuclease NEF-sp)	GO:0003723; GO:0004527; GO:0005634
Pver_gene_g110	0	0	0	0	0	0	0	0	0	0	0	0	0	0	0	0	Sorting nexin-14	GO:0005764; GO:0005765; GO:0005770; GO:0015031; GO:0016021; GO:0030425; GO:0031902; GO:0080025; GO:0097352
Pver_gene_g111	0	0	0	0	0	0	0	0	0	0	0	0	0	0	0	0	Dopamine receptor 4	GO:0004930; GO:0004952; GO:0004989; GO:0004993; GO:0005887; GO:0007186; GO:0007187; GO:0007191; GO:0007268; GO:0030425; GO:0030594; GO:0045211
Pver_gene_g112	4	18	2	12	0	0	0	0	6	22	3	15	0	0	0	0	Phosphomannomutase (OsPMM) (EC 5.4.2.8)	GO:0004615; GO:0005737; GO:0009298
Pver_gene_g113	0	0	0	0	0	0	0	0	0	0	0	0	0	0	0	0	Alpha-L-fucosidase (EC 3.2.1.51) (Alpha-L-fucoside fucohydrolase)	GO:0004560; GO:0005576; GO:0005764; GO:0006004; GO:0016139
Pver_gene_g114	0	0	0	0	0	0	0	0	0	0	0	0	0	0	0	0	Fucosidase_C domain-containing protein	GO:0004560; GO:0006004
Pver_gene_g115	0	0	0	0	0	0	0	0	0	0	0	0	0	0	0	0	Retinoic acid receptor RXR-gamma-B (Nuclear receptor subfamily 2 group B member 3-B) (Retinoid X receptor gamma-B)	GO:0000977; GO:0003700; GO:0003707; GO:0004879; GO:0005634; GO:0006357; GO:0008270; GO:0030154; GO:0032526; GO:0044323; GO:0045944; GO:0048384; GO:0048856; GO:0090575
Pver_gene_g116	0	0	0	0	0	0	0	0	0	0	0	0	0	0	0	0	Uncharacterized protein
Pver_gene_g117	0	0	0	0	0	0	0	0	0	0	0	0	0	0	0	0	Crossover junction endonuclease EME1 (EC 3.1.22.-)	GO:0000712; GO:0000790; GO:0003677; GO:0004519; GO:0005720; GO:0005730; GO:0006302; GO:0031297; GO:0031573; GO:0046872; GO:0048476; GO:0072429
Pver_gene_g118	0	0	0	0	0	0	0	0	0	0	0	0	0	0	0	0	Uncharacterized protein
Pver_gene_g119	0	0	0	0	0	0	0	0	0	0	0	0	0	0	0	0	Uncharacterized protein
Pver_gene_g120	0	0	0	0	0	0	0	0	0	0	0	0	0	0	0	0	Uncharacterized protein
Pver_gene_g121	0	0	0	0	0	0	0	0	0	0	0	0	0	0	0	0	PI-actitoxin-Axm2a (PI-AITX-Axm2a) (Kunitz-type protease inhibitor AXPI-I) (AXAPI)	GO:0004867; GO:0005576; GO:0042151
Pver_gene_g122	0	0	0	0	0	0	0	0	0	0	0	0	0	0	0	0	U-actitoxin-Avd3m (U-AITX-Avd3m) (AsKC10)	GO:0004867; GO:0005576; GO:0009405; GO:0042151; GO:0090729
Pver_gene_g123	0	0	0	0	0	0	0	0	0	0	0	0	0	0	0	0	Neuronal-specific septin-3	GO:0003924; GO:0005525; GO:0005940; GO:0015630; GO:0030054; GO:0031105; GO:0043005; GO:0061640; GO:0098793; GO:0099569
Pver_gene_g124	0	0	0	0	0	0	0	0	0	0	0	0	0	0	0	0	Potassium voltage-gated channel subfamily F member 1 (Voltage-gated potassium channel subunit Kv5.1) (kH1)	GO:0005249; GO:0005267; GO:0005886; GO:0006813; GO:0008076; GO:0016021; GO:0034765; GO:0051260; GO:0071805
Pver_gene_g125	0	0	0	0	0	0	0	0	0	0	0	0	0	0	0	0	Ribosome biogenesis regulatory protein homolog	GO:0000027; GO:0000055; GO:0000447; GO:0000794; GO:0001650; GO:0002244; GO:0005623; GO:0005654; GO:0005730; GO:0005783; GO:0007080; GO:0008097; GO:0030687; GO:0042273; GO:1901796; GO:1902570
Pver_gene_g126	2	4	0	0	0	0	0	0	0	0	0	0	0	0	0	0	Zinc finger ZZ-type and EF-hand domain-containing protein 1	GO:0005509; GO:0008270
Pver_gene_g127	0	0	0	0	0	0	0	0	0	0	0	0	0	0	0	0	Thiopurine S-methyltransferase (EC 2.1.1.67) (Thiopurine methyltransferase)	GO:0005737; GO:0008119; GO:0017144; GO:0032259; GO:1904047
Pver_gene_g128	0	0	0	0	0	0	0	0	0	0	0	0	0	0	0	0	EGF-like domain-containing protein	GO:0005201; GO:0005509
Pver_gene_g129	0	0	0	0	0	0	0	0	0	0	0	0	0	0	0	0	85/88 kDa calcium-independent phospholipase A2 (CaI-PLA2) (EC 3.1.1.4) (Group VI phospholipase A2) (GVI PLA2) (Intracellular membrane-associated calcium-independent phospholipase A2 beta) (iPLA2-beta) (Patatin-like phospholipase domain-containing protein 9) (PNPLA9)	GO:0001934; GO:0004623; GO:0005516; GO:0005615; GO:0005623; GO:0005739; GO:0005829; GO:0006935; GO:0007204; GO:0007613; GO:0014832; GO:0016020; GO:0016042; GO:0016787; GO:0017171; GO:0019731; GO:0019901; GO:0032049; GO:0034451; GO:0034976; GO:0035774; GO:0036151; GO:0036152; GO:0038096; GO:0043008; GO:0045921; GO:0047499; GO:0051967; GO:0060135; GO:0090037; GO:0090200; GO:0090238; GO:0097755; GO:…
Pver_gene_g130	0	0	0	0	0	0	0	0	0	0	0	0	0	0	0	0	Probable E3 ubiquitin ligase complex SCF subunit sconB (Sulfur controller B) (Sulfur metabolite repression control protein B)	GO:0016567
Pver_gene_g131	0	0	0	0	0	0	0	0	0	0	0	0	0	0	0	0	Forkhead box protein J1.2 (FoxJ1.2)	GO:0000976; GO:0003677; GO:0003700; GO:0005634; GO:0006355; GO:0045765; GO:0060271; GO:1901490
Pver_gene_g132	0	0	0	0	0	0	0	0	0	0	0	0	0	0	0	0	Regulator of microtubule dynamics protein 1 (RMD-1) (hRMD-1) (Protein FAM82B)	GO:0000922; GO:0005737; GO:0005874
Pver_gene_g133	0	0	0	0	0	0	0	0	0	0	0	0	0	0	0	0	Putative RRN3-like protein RRN3P1 (RNA polymerase I transcription factor homolog pseudogene 1)	GO:0001042; GO:0001181; GO:0005634; GO:0006361
Pver_gene_g134	0	0	0	0	0	0	0	0	0	0	0	0	0	0	0	0	Hydroxyacylglutathione hydrolase, mitochondrial (EC 3.1.2.6) (Glyoxalase II) (Glx II)	GO:0004416; GO:0005759; GO:0019243; GO:0046872
Pver_gene_g135	0	0	0	0	0	0	0	0	0	0	0	0	0	0	0	0	Ubiquitin carboxyl-terminal hydrolase 1 (EC 3.4.19.12) (Deubiquitinating enzyme 1) (hUBP) (Ubiquitin thioesterase 1) (Ubiquitin-specific-processing protease 1)	GO:0001501; GO:0004197; GO:0004843; GO:0005634; GO:0005654; GO:0006282; GO:0006511; GO:0008233; GO:0009411; GO:0016579; GO:0035520; GO:0036297; GO:0036459; GO:0042769
Pver_gene_g136	0	0	0	0	0	0	0	0	0	0	0	0	0	0	0	0	DNA polymerase delta subunit 2 (DNA polymerase delta subunit p50)	GO:0000723; GO:0003677; GO:0003887; GO:0005634; GO:0005654; GO:0006260; GO:0006271; GO:0006283; GO:0006296; GO:0006297; GO:0006298; GO:0016035; GO:0019985; GO:0032201; GO:0033683; GO:0042769; GO:0043625
Pver_gene_g137	0	0	0	0	0	0	0	0	0	0	0	0	0	0	0	0	Kelch-like protein 20 (Kelch-like ECT2-interacting protein)	GO:0003779; GO:0004842; GO:0005737; GO:0005794; GO:0005802; GO:0005829; GO:0006895; GO:0015031; GO:0016567; GO:0016605; GO:0019964; GO:0030424; GO:0030425; GO:0031463; GO:0043066; GO:0043161; GO:0048471; GO:1990390
Pver_gene_g138	0	0	0	0	0	0	0	0	0	0	0	0	0	0	0	0	Dual specificity mitogen-activated protein kinase kinase 6 (MAP kinase kinase 6) (MAPKK 6) (EC 2.7.12.2) (Mitogen-activated protein kinase kinase 3) (zMKK3)	GO:0000187; GO:0004674; GO:0004708; GO:0005524; GO:0005634; GO:0005737; GO:0005856; GO:0023014; GO:0032147
Pver_gene_g139	0	0	0	0	0	0	0	0	0	0	0	0	0	0	0	0	Probable ATP-dependent RNA helicase DDX5 (EC 3.6.4.13) (DEAD box protein 5)	GO:0000122; GO:0000380; GO:0000381; GO:0000956; GO:0001837; GO:0003723; GO:0003724; GO:0003730; GO:0005524; GO:0005634; GO:0005681; GO:0005730; GO:0005737; GO:0006357; GO:0030520; GO:0030521; GO:0043021; GO:0043517; GO:0045445; GO:0045667; GO:0048511; GO:0050681; GO:0060765; GO:0061614; GO:0072332; GO:1990841; GO:1990904; GO:2001014
Pver_gene_g140	0	0	0	0	0	0	0	0	0	0	0	0	0	0	0	0	Glutathione S-transferase U20 (AtGSTU20) (EC 2.5.1.18) (FIN219-interacting protein 1) (GST class-tau member 20)	GO:0004364; GO:0005634; GO:0005737; GO:0005739; GO:0005829; GO:0006749; GO:0009407; GO:0009507; GO:0009629; GO:0019899; GO:0040008; GO:0043295; GO:0048046; GO:2000030
Pver_gene_g141	0	0	0	0	0	0	0	0	0	0	0	0	0	0	0	0	NERD domain-containing protein
Pver_gene_g142	0	0	0	0	0	0	0	0	0	0	0	0	0	0	0	0	Tripartite motif-containing protein 65	GO:0005654; GO:0005829; GO:0008270; GO:0010508
Pver_gene_g143	0	0	0	0	0	0	0	0	0	0	0	0	0	0	0	0	Protein crumbs homolog 1	GO:0001917; GO:0005509; GO:0005576; GO:0005886; GO:0005902; GO:0005913; GO:0007009; GO:0007157; GO:0007163; GO:0007267; GO:0016021; GO:0016324; GO:0032991; GO:0042462; GO:0045197
Pver_gene_g144	42	158	9	38	1	1	0	0	0	0	0	0	0	0	0	0	IQ and ubiquitin-like domain-containing protein (Protein TRS4)	GO:0001669; GO:0007224; GO:0031514; GO:0060271
Pver_gene_g145	0	0	0	0	0	0	0	0	0	0	0	0	0	0	0	0	Uncharacterized protein	GO:0016021
Pver_gene_g146	0	0	0	0	0	0	0	0	0	0	0	0	0	0	0	0	Dynein heavy chain-like protein PF11_0240	GO:0003774; GO:0003777; GO:0005524; GO:0005874; GO:0005875; GO:0005930; GO:0007018; GO:0008569; GO:0030286; GO:0045505; GO:0051959
Pver_gene_g147	0	0	0	0	0	0	0	0	0	0	0	0	0	0	0	0	Galaxin-2	GO:0005576
Pver_gene_g148	0	0	0	0	0	0	0	0	0	0	0	0	0	0	0	0	Galaxin-2	GO:0005576
Pver_gene_g149	0	0	0	0	0	0	0	0	0	0	0	0	0	0	0	0
Pver_gene_g150	0	0	0	0	0	0	0	0	0	0	0	0	0	0	0	0	Uncharacterized protein
Pver_gene_g151	0	0	0	0	0	0	0	0	0	0	0	0	0	0	0	0	Galaxin	GO:0005576
Pver_gene_g152	0	0	0	0	0	0	0	0	0	0	0	0	0	0	0	0	Galaxin-2	GO:0005576
Pver_gene_g153	0	0	0	0	0	0	0	0	0	0	0	0	0	0	0	0	Uncharacterized protein
Pver_gene_g154	0	0	0	0	0	0	0	0	0	0	0	0	0	0	0	0	DNA replication ATP-dependent helicase/nuclease DNA2 (DNA replication ATP-dependent helicase-like homolog) [Includes: DNA replication nuclease DNA2 (EC 3.1.-.-); DNA replication ATP-dependent helicase DNA2 (EC 3.6.4.12)]	GO:0000076; GO:0000729; GO:0000784; GO:0003677; GO:0003678; GO:0003723; GO:0004518; GO:0005524; GO:0005634; GO:0005737; GO:0005739; GO:0006260; GO:0017108; GO:0017116; GO:0033567; GO:0043139; GO:0046872; GO:0051539; GO:0071932
Pver_gene_g155	0	0	0	0	0	0	0	0	0	0	0	0	0	0	0	0	Fibronectin type-II domain-containing protein
Pver_gene_g156	28	159	0	0	0	0	0	0	0	0	0	0	0	0	0	0	40S ribosomal protein S12 (Small ribosomal subunit protein eS12)	GO:0000184; GO:0003723; GO:0003735; GO:0005654; GO:0005794; GO:0005829; GO:0006412; GO:0006413; GO:0006614; GO:0016020; GO:0019083; GO:0022627; GO:0043231
Pver_gene_g157	0	0	0	0	0	0	0	0	0	0	0	0	0	0	0	0	Lipopolysaccharide-induced tumor necrosis factor-alpha factor homolog (LPS-induced TNF-alpha factor homolog) (Small integral membrane protein of lysosome/late endosome)	GO:0000139; GO:0001816; GO:0003677; GO:0005125; GO:0005634; GO:0005765; GO:0008270; GO:0009898; GO:0019953; GO:0098559; GO:0098560; GO:0098574
Pver_gene_g158	0	0	0	0	0	0	0	0	0	0	0	0	0	0	0	0	Band 4.1-like protein 2 (Generally expressed protein 4.1) (4.1G)	GO:0003779; GO:0005198; GO:0005654; GO:0005829; GO:0005886; GO:0005925; GO:0007049; GO:0008091; GO:0030054; GO:0030507; GO:0030866; GO:0031032; GO:0042731; GO:0051301; GO:0070062; GO:0099738; GO:1904778
Pver_gene_g159	0	0	0	0	0	0	0	0	0	0	0	0	0	0	0	0	Peroxisomal membrane protein PEX13 (Peroxin-13)	GO:0000268; GO:0001561; GO:0001764; GO:0001967; GO:0005777; GO:0005778; GO:0005779; GO:0007626; GO:0016560; GO:0021795; GO:0043231; GO:0060152; GO:1990429
Pver_gene_g160	0	0	0	0	0	0	0	0	0	0	0	0	0	0	0	0	Ribonucleoside-diphosphate reductase subunit M2 (EC 1.17.4.1) (Ribonucleotide reductase protein R2 class I) (Ribonucleotide reductase small chain) (Ribonucleotide reductase small subunit)	GO:0004748; GO:0005829; GO:0006260; GO:0009263; GO:0046872
Pver_gene_g161	0	0	0	0	0	0	0	0	0	0	0	0	0	0	0	0	NADH dehydrogenase [ubiquinone] iron-sulfur protein 5 (Complex I-15 kDa) (CI-15 kDa) (NADH-ubiquinone oxidoreductase 15 kDa subunit)	GO:0005747; GO:0005758; GO:0032981; GO:0055114
Pver_gene_g162_gene_g164	0	0	0	0	0	0	0	0	0	0	0	0	0	0	0	0	Thrombospondin-3	GO:0003417; GO:0005509; GO:0005576; GO:0007160; GO:0008201; GO:0043931; GO:0048471; GO:0060346; GO:0062023
Pver_gene_g163	0	0	0	0	0	0	0	0	0	0	0	0	0	0	0	0	Uncharacterized protein
Pver_gene_g165	0	0	0	0	0	0	0	0	0	0	0	0	0	0	0	0	Uncharacterized protein
Pver_gene_g166	0	0	0	0	0	0	0	0	0	0	0	0	0	0	0	0	Transcription factor Sp3 (SPR-2)	GO:0000790; GO:0000977; GO:0000978; GO:0000981; GO:0000987; GO:0001227; GO:0001503; GO:0001779; GO:0001829; GO:0001889; GO:0001892; GO:0003682; GO:0005634; GO:0005654; GO:0006355; GO:0006357; GO:0016605; GO:0017053; GO:0030183; GO:0030217; GO:0030219; GO:0030224; GO:0030324; GO:0030851; GO:0032993; GO:0043353; GO:0045892; GO:0045893; GO:0045944; GO:0046872; GO:0048596; GO:0048706; GO:0060136; GO:…
Pver_gene_g167	0	0	0	0	0	0	0	0	0	0	0	0	0	0	0	0	Dynein heavy chain-like protein
Pver_gene_g168	0	0	0	0	0	0	0	0	0	0	0	0	0	0	0	0	2-iminobutanoate/2-iminopropanoate deaminase (EC 3.5.99.10) (Translation inhibitor L-PSP ribonuclease) (EC 3.1.-.-)	GO:0003729; GO:0005634; GO:0005739; GO:0005759; GO:0005777; GO:0005829; GO:0006402; GO:0016892; GO:0017148; GO:0019239; GO:0061157; GO:1901565
Pver_gene_g169	0	0	0	0	0	0	0	0	0	0	0	0	0	0	0	0	Uncharacterized protein	GO:0016021
Pver_gene_g170	0	0	0	0	0	0	0	0	0	0	0	0	0	0	0	0	Uncharacterized protein	GO:0016021
Pver_gene_g171	0	0	0	0	0	0	0	0	0	0	0	0	0	0	0	0	Nucleoside diphosphate kinase 6 (NDK 6) (NDP kinase 6) (EC 2.7.4.6)	GO:0004550; GO:0005524; GO:0006183; GO:0006228; GO:0006241; GO:0046872
Pver_gene_g172	0	0	0	0	0	0	0	0	0	0	0	0	0	0	0	0	Homeobox protein TGIF1 (5'-TG-3'-interacting factor 1)	GO:0000122; GO:0000978; GO:0001227; GO:0001843; GO:0003682; GO:0005634; GO:0005654; GO:0007368; GO:0008285; GO:0008432; GO:0009953; GO:0010470; GO:0010629; GO:0038092; GO:0045666; GO:0048146; GO:0048387; GO:0060041; GO:0070410
Pver_gene_g173	0	0	0	0	0	0	0	0	0	0	0	0	0	0	0	0	Uridine-cytidine kinase-like 1 (EC 2.7.1.48)	GO:0004849; GO:0005524; GO:0005634; GO:0005829; GO:0016032; GO:0016301; GO:0043097; GO:0044206; GO:0044211
Pver_gene_g174	0	0	0	0	0	0	0	0	0	0	0	0	0	0	0	0	Ankyrin repeat domain-containing protein 63
Pver_gene_g175	0	0	0	0	0	0	0	0	0	0	0	0	0	0	0	0	Protein LTV1 homolog	GO:0000056; GO:0005634; GO:0005654; GO:0005829; GO:0030688; GO:0031902; GO:0034448; GO:0042274
Pver_gene_g176	0	0	0	0	0	0	0	0	0	0	0	0	0	0	0	0	Stromal membrane-associated protein 2 (Stromal membrane-associated protein 1-like)	GO:0005096; GO:0005737; GO:0046872
Pver_gene_g177	0	0	0	0	0	0	0	0	0	0	0	0	0	0	0	0	Uncharacterized protein
Pver_gene_g178	5	20	0	0	0	0	0	0	1	1	0	0	0	0	0	0	MRG/MORF4L-binding protein (MRG-binding protein)	GO:0005654; GO:0006357; GO:0016573; GO:0035267; GO:0040008
Pver_gene_g179	0	0	0	0	0	0	0	0	0	0	0	0	0	0	0	0	Endoplasmic reticulum aminopeptidase 1 (EC 3.4.11.-) (ARTS-1) (Adipocyte-derived leucine aminopeptidase) (A-LAP) (Aminopeptidase PILS) (Puromycin-insensitive leucyl-specific aminopeptidase) (PILS-AP) (Type 1 tumor necrosis factor receptor shedding aminopeptidase regulator)	GO:0001525; GO:0002250; GO:0002474; GO:0004177; GO:0005138; GO:0005151; GO:0005576; GO:0005615; GO:0005737; GO:0005783; GO:0005788; GO:0005789; GO:0005829; GO:0006508; GO:0006509; GO:0008217; GO:0008235; GO:0008270; GO:0009617; GO:0016020; GO:0016021; GO:0019885; GO:0042277; GO:0043171; GO:0045088; GO:0045444; GO:0045766; GO:0070006; GO:0070062
Pver_gene_g180	0	0	0	0	0	0	0	0	0	0	0	0	0	0	0	0	Aminopeptidase Ey (EC 3.4.11.20) (Aminopeptidase N)	GO:0005737; GO:0005793; GO:0005886; GO:0006508; GO:0008270; GO:0009897; GO:0016021; GO:0042277; GO:0043171; GO:0070006; GO:0070062
Pver_gene_g181	0	0	0	0	0	0	0	0	0	0	0	0	0	0	0	0	Nephrocystin-3	GO:0003146; GO:0005929; GO:0007601; GO:0016055; GO:0048793; GO:0060026; GO:0060271; GO:0060972; GO:0070121
Pver_gene_g182	0	0	0	0	0	0	0	0	0	0	0	0	0	0	0	0	Nephrocystin-3	GO:0003146; GO:0005929; GO:0007601; GO:0016055; GO:0048793; GO:0060026; GO:0060271; GO:0060972; GO:0070121
Pver_gene_g183	6	46	5	39	0	0	0	0	1	1	1	1	1	1	0	0	Tektin-1	GO:0005634; GO:0005737; GO:0005874; GO:0015630; GO:0031514; GO:0060271; GO:0060294
Pver_gene_g184	8	36	2	3	2	3	0	0	0	0	0	0	0	0	0	0	PPUP8998 (PPUP8999) (Fragment)
Pver_gene_g185	0	0	0	0	0	0	0	0	0	0	0	0	0	0	0	0	Transmembrane protein 17	GO:0007224; GO:0016021; GO:0035869; GO:0036038; GO:0060170; GO:0060271; GO:1905515
Pver_gene_g186	19	113	2	17	0	0	0	0	2	2	0	0	0	0	0	0	NADH dehydrogenase [ubiquinone] iron-sulfur protein 8, mitochondrial (EC 1.6.99.3) (EC 7.1.1.2) (Complex I-23kD) (CI-23kD) (NADH-ubiquinone oxidoreductase 23 kDa subunit)	GO:0005739; GO:0005747; GO:0006979; GO:0008137; GO:0032981; GO:0046872; GO:0051539
Pver_gene_g187	0	0	0	0	0	0	0	0	0	0	0	0	0	0	0	0	Structure-specific endonuclease subunit slx1 (EC 3.1.-.-) (GIY-YIG domain-containing protein 1)	GO:0006281; GO:0006310; GO:0017108; GO:0033557; GO:0046872
Pver_gene_g188	0	0	0	0	0	0	0	0	0	0	0	0	0	0	0	0	Cytochrome b-c1 complex subunit 9 (Complex III subunit 9) (Complex III subunit X) (Cytochrome c1 non-heme 7 kDa protein) (Ubiquinol-cytochrome c reductase complex 7.2 kDa protein)	GO:0005750; GO:0006122; GO:0009060; GO:0034551
Pver_gene_g189	0	0	0	0	0	0	0	0	0	0	0	0	0	0	0	0	dCTP pyrophosphatase 1 (EC 3.6.1.12) (Deoxycytidine-triphosphatase 1) (dCTPase 1) (RS21C6) (XTP3-transactivated gene A protein)	GO:0000287; GO:0005634; GO:0005739; GO:0005829; GO:0006253; GO:0009143; GO:0032556; GO:0042262; GO:0042802; GO:0047429; GO:0047840
Pver_gene_g190	0	0	0	0	0	0	0	0	0	0	0	0	0	0	0	0	SRR1-like protein (SRR1 domain-containing protein)	GO:0005634; GO:0005737; GO:0006783; GO:0007017; GO:0007623; GO:0042752; GO:0070453
Pver_gene_g191	0	0	0	0	0	0	0	0	0	0	0	0	0	0	0	0	Transmembrane protein 246	GO:0016021
Pver_gene_g192	0	0	0	0	0	0	0	0	0	0	0	0	0	0	0	0	Mitochondrial import inner membrane translocase subunit Tim22	GO:0005739; GO:0008320; GO:0016021; GO:0030943; GO:0042721; GO:0045039
Pver_gene_g193	0	0	0	0	0	0	0	0	0	0	0	0	0	0	0	0	Vacuolar protein sorting-associated protein 29 (Vesicle protein sorting 29)	GO:0005768; GO:0005829; GO:0006886; GO:0010008; GO:0030904; GO:0032456; GO:0042147; GO:0046872; GO:1990126
Pver_gene_g194	0	0	0	0	0	0	0	0	0	0	0	0	0	0	0	0	Sin3 histone deacetylase corepressor complex component SDS3 (Suppressor of defective silencing 3 protein homolog)	GO:0000122; GO:0005634; GO:0006915; GO:0016575; GO:0042826; GO:0043065; GO:0070822
Pver_gene_g195	8	62	2	19	2	19	0	0	1	1	0	0	0	0	0	0	TATA-binding protein-associated factor 2N (68 kDa TATA-binding protein-associated factor) (TAF(II)68) (TAFII68) (RNA-binding protein 56)	GO:0003677; GO:0003723; GO:0003730; GO:0005634; GO:0005654; GO:0005737; GO:0006366; GO:0006367; GO:0008380; GO:0045893; GO:0046872; GO:0048255; GO:1901796
Pver_gene_g196	0	0	0	0	0	0	0	0	0	0	0	0	0	0	0	0	E3 ubiquitin-protein ligase RNF34 (EC 2.3.2.27) (Caspase regulator CARP1) (Caspases-8 and -10-associated RING finger protein 1) (CARP-1) (FYVE-RING finger protein Momo) (Human RING finger homologous to inhibitor of apoptosis protein) (hRFI) (RING finger protein 34) (RING finger protein RIFF) (RING-type E3 ubiquitin transferase RNF34)	GO:0002039; GO:0005634; GO:0005654; GO:0005737; GO:0005829; GO:0005886; GO:0006511; GO:0006915; GO:0012505; GO:0016567; GO:0016604; GO:0016607; GO:0031625; GO:0035872; GO:0043161; GO:0046872; GO:0061630; GO:0070417; GO:0070936; GO:1901797; GO:1901981; GO:1902042; GO:2000374; GO:2001271
Pver_gene_g197	0	0	0	0	0	0	0	0	0	0	0	0	0	0	0	0	Uncharacterized protein
Pver_gene_g198	0	0	0	0	0	0	0	0	0	0	0	0	0	0	0	0	Nuclear cap-binding protein subunit 3	GO:0000340; GO:0003729; GO:0005634; GO:0005737; GO:0006370; GO:0051028
Pver_gene_g199	0	0	0	0	0	0	0	0	0	0	0	0	0	0	0	0	Bicaudal D-related protein homolog (BICD-related protein homolog)
Pver_gene_g200	0	0	0	0	0	0	0	0	0	0	0	0	0	0	0	0	Testis-specific serine/threonine-protein kinase 5 (TSK-5) (TSSK-5) (Testis-specific kinase 5) (EC 2.7.11.1)	GO:0000287; GO:0004674; GO:0005524; GO:0005634; GO:0005737; GO:0006468; GO:0007275; GO:0007283; GO:0030154; GO:0035556
Pver_gene_g201	1	9	0	0	0	0	0	0	0	0	0	0	0	0	0	0	SWI/SNF-related matrix-associated actin-dependent regulator of chromatin subfamily B member 1	GO:0000228; GO:0003677; GO:0006338; GO:0007399
Pver_gene_g202_gene_g204	0	0	0	0	0	0	0	0	0	0	0	0	0	0	0	0	RasGAP-activating-like protein 1 (RAS protein activator like 1) (Ras GTPase-activating-like protein)	GO:0000165; GO:0005096; GO:0005543; GO:0005829; GO:0007165; GO:0046580; GO:0046872; GO:0071277; GO:1903861
Pver_gene_g203	0	0	0	0	0	0	0	0	0	0	0	0	0	0	0	0	Guanylate-binding protein 5 (EC 3.6.5.-) (GBP-TA antigen) (GTP-binding protein 5) (GBP-5) (Guanine nucleotide-binding protein 5)	GO:0000139; GO:0003924; GO:0005525; GO:0005737; GO:0005794; GO:0006954; GO:0009617; GO:0016020; GO:0031410; GO:0034067; GO:0042802; GO:0042803; GO:0045089; GO:0048471; GO:0050702; GO:0051289; GO:0071346; GO:0072616; GO:1900017; GO:1900227
Pver_gene_g205	0	0	0	0	0	0	0	0	0	0	0	0	0	0	0	0	Uncharacterized protein
Pver_gene_g206	0	0	0	0	0	0	0	0	0	0	0	0	0	0	0	0	Secretory immunoglobulin A-binding protein EsiB	GO:0009405; GO:0009986; GO:0019862; GO:0046872; GO:0050777; GO:1902564
Pver_gene_g207	0	0	0	0	0	0	0	0	0	0	0	0	0	0	0	0	Ras-related protein Rab-3A (SMG P25A)	GO:0003016; GO:0003924; GO:0005525; GO:0005764; GO:0005768; GO:0005829; GO:0005886; GO:0006886; GO:0006904; GO:0007005; GO:0007274; GO:0007409; GO:0008021; GO:0009306; GO:0009791; GO:0016020; GO:0016079; GO:0016188; GO:0017157; GO:0030324; GO:0030424; GO:0031630; GO:0031982; GO:0032482; GO:0048786; GO:0048790; GO:0050975; GO:0051602; GO:0072659; GO:0098993
Pver_gene_g208	7	21	4	9	3	7	0	0	1	1	0	0	0	0	0	0	Oxysterol-binding protein 1	GO:0000139; GO:0005654; GO:0005730; GO:0005737; GO:0005789; GO:0005794; GO:0005802; GO:0005829; GO:0006699; GO:0008142; GO:0008289; GO:0015248; GO:0015918; GO:0016020; GO:0019904; GO:0030054; GO:0032367; GO:0032934; GO:0043231; GO:0048471; GO:0070273; GO:0120015
Pver_gene_g209	0	0	0	0	0	0	0	0	0	0	0	0	0	0	0	0	Transmembrane protein 45B	GO:0016021
Pver_gene_g210	0	0	0	0	0	0	0	0	0	0	0	0	0	0	0	0	Serine dehydratase-like (EC 4.3.1.17) (L-serine deaminase) (L-serine dehydratase/L-threonine deaminase) (L-threonine dehydratase) (TDH) (EC 4.3.1.19) (SDH)	GO:0003941; GO:0004794; GO:0005739; GO:0006565; GO:0006567; GO:0042802
Pver_gene_g211	5	13	0	0	0	0	0	0	0	0	0	0	0	0	0	0	PHD finger protein 12 (PHD factor 1) (Pf1)	GO:0000122; GO:0001222; GO:0003714; GO:0005634; GO:0005654; GO:0016580; GO:0017053; GO:0035091; GO:0045892; GO:0046872; GO:0070822
Pver_gene_g212	0	0	0	0	0	0	0	0	0	0	0	0	0	0	0	0	Protein unc-119 homolog A (Retinal protein 4) (hRG4)	GO:0000281; GO:0000922; GO:0005813; GO:0005829; GO:0006897; GO:0007268; GO:0007399; GO:0007601; GO:0007602; GO:0008289; GO:0042953; GO:0045171; GO:0045202; GO:0051233; GO:0061098; GO:1900186; GO:2001287
Pver_gene_g213	6	39	1	9	0	0	0	0	0	0	0	0	0	0	0	0	Pre-mRNA-processing factor 19 (EC 2.3.2.27) (Nuclear matrix protein 200) (PRP19/PSO4 homolog) (hPso4) (RING-type E3 ubiquitin transferase PRP19) (Senescence evasion factor)	GO:0000209; GO:0000244; GO:0000245; GO:0000349; GO:0000398; GO:0000974; GO:0001833; GO:0004842; GO:0005634; GO:0005654; GO:0005737; GO:0005811; GO:0005819; GO:0006283; GO:0006303; GO:0008610; GO:0010498; GO:0016020; GO:0016607; GO:0034450; GO:0034613; GO:0035861; GO:0042802; GO:0045666; GO:0048026; GO:0048711; GO:0061630; GO:0070534; GO:0071006; GO:0071007; GO:0071013; GO:0072422
Pver_gene_g214	0	0	0	0	0	0	0	0	0	0	0	0	0	0	0	0	Coiled-coil domain-containing protein 92	GO:0005654; GO:0005737; GO:0005813; GO:0005814; GO:0043231
Pver_gene_g215	0	0	0	0	0	0	0	0	0	0	0	0	0	0	0	0	E3 ubiquitin-protein ligase DTX1 (EC 2.3.2.27) (Protein deltex-1) (xDtx1) (RING-type E3 ubiquitin transferase DTX1)	GO:0007219; GO:0008270; GO:0016567; GO:0016740
Pver_gene_g216	0	0	0	0	0	0	0	0	0	0	0	0	0	0	0	0	Aspartate beta-hydroxylase domain-containing protein 2 (EC 1.14.11.-)	GO:0016020; GO:0016021; GO:0018193; GO:0046872; GO:0051213
Pver_gene_g217	0	0	0	0	0	0	0	0	0	0	0	0	0	0	0	0	D-amino-acid oxidase (DAAO) (DAMOX) (DAO) (EC 1.4.3.3)	GO:0003884; GO:0005777; GO:0007275; GO:0046416; GO:0071949
Pver_gene_g218	0	0	0	0	0	0	0	0	0	0	0	0	0	0	0	0	D-amino-acid oxidase (DAAO) (DAMOX) (DAO) (EC 1.4.3.3)	GO:0003884; GO:0005777; GO:0007275; GO:0046416; GO:0071949
Pver_gene_g219	0	0	0	0	0	0	0	0	0	0	0	0	0	0	0	0	D-amino-acid oxidase (DAAO) (DAMOX) (DAO) (EC 1.4.3.3)	GO:0003884; GO:0005777; GO:0007275; GO:0046416; GO:0071949
Pver_gene_g220	284	1256	57	274	1	2	0	0	64	128	7	19	0	0	0	0	Dynein heavy chain 10, axonemal (Axonemal beta dynein heavy chain 10) (Ciliary dynein heavy chain 10)	GO:0005524; GO:0005874; GO:0005930; GO:0007018; GO:0008569; GO:0030286; GO:0045505; GO:0051959
Pver_gene_g221	0	0	0	0	0	0	0	0	0	0	0	0	0	0	0	0	Hemicentin-1 (Fibulin-6) (FIBL-6)	GO:0005201; GO:0005509; GO:0005604; GO:0005913; GO:0005938; GO:0007049; GO:0007156; GO:0007157; GO:0007601; GO:0009617; GO:0032154; GO:0038023; GO:0042803; GO:0050839; GO:0051301; GO:0062023; GO:0070062
Pver_gene_g222	0	0	0	0	0	0	0	0	0	0	0	0	0	0	0	0	Nucleolar protein 10	GO:0000462; GO:0005730; GO:0032040
Pver_gene_g223	0	0	0	0	0	0	0	0	0	0	0	0	0	0	0	0	Uncharacterized protein
Pver_gene_g224	0	0	0	0	0	0	0	0	0	0	0	0	0	0	0	0	Regulator of G-protein signaling 22	GO:0001965; GO:0005634; GO:0005737; GO:0009968
Pver_gene_g225	0	0	0	0	0	0	0	0	0	0	0	0	0	0	0	0	Enoyl-[acyl-carrier-protein] reductase, mitochondrial (EC 1.3.1.104) (2-enoyl thioester reductase) (Nuclear receptor-binding factor 1) (NRBF-1)	GO:0005102; GO:0005634; GO:0005739; GO:0006631; GO:0006633; GO:0019166
Pver_gene_g226	0	0	0	0	0	0	0	0	0	0	0	0	0	0	0	0	Cytochrome c oxidase subunit 5B, mitochondrial	GO:0004129; GO:0005740
Pver_gene_g227	0	0	0	0	0	0	0	0	0	0	0	0	0	0	0	0	Nucleic_acid_bd domain-containing protein
Pver_gene_g228	0	0	0	0	0	0	0	0	0	0	0	0	0	0	0	0	E3 ubiquitin-protein ligase HECTD3 (EC 2.3.2.26) (HECT domain-containing protein 3) (HECT-type E3 ubiquitin transferase HECTD3)	GO:0004842; GO:0019905; GO:0043161; GO:0048471
Pver_gene_g229	0	0	0	0	0	0	0	0	0	0	0	0	0	0	0	0	Protein phosphatase Slingshot (EC 3.1.3.16) (EC 3.1.3.48)	GO:0000188; GO:0000278; GO:0000902; GO:0003779; GO:0004721; GO:0004725; GO:0005737; GO:0005856; GO:0006470; GO:0007097; GO:0007409; GO:0008064; GO:0008138; GO:0010591; GO:0016319; GO:0030833; GO:0030837; GO:0045177; GO:0048749; GO:0050770
Pver_gene_g230	4	8	1	5	1	5	0	0	1	1	0	0	0	0	0	0	Hemicentin-1 (Fibulin-6) (FIBL-6)	GO:0005201; GO:0005509; GO:0005604; GO:0005913; GO:0005938; GO:0007049; GO:0007156; GO:0007157; GO:0007601; GO:0009617; GO:0032154; GO:0038023; GO:0042803; GO:0050839; GO:0051301; GO:0062023; GO:0070062
Pver_gene_g231	0	0	0	0	0	0	0	0	0	0	0	0	0	0	0	0	Mitochondrial chaperone BCS1 (BCS1-like protein)	GO:0005524; GO:0005743; GO:0016021; GO:0034551
Pver_gene_g232	0	0	0	0	0	0	0	0	0	0	0	0	0	0	0	0	Peroxidasin homolog (EC 1.11.1.7) (Melanoma-associated antigen MG50) (Vascular peroxidase 1) (p53-responsive gene 2 protein)	GO:0004601; GO:0005152; GO:0005201; GO:0005576; GO:0005615; GO:0005783; GO:0006955; GO:0006979; GO:0019806; GO:0020037; GO:0030198; GO:0030199; GO:0042744; GO:0046872; GO:0055114; GO:0062023; GO:0070062; GO:0070831
Pver_gene_g233	0	0	0	0	0	0	0	0	0	0	0	0	0	0	0	0	Peroxidasin (EC 1.11.1.7)	GO:0004601; GO:0005615; GO:0006979; GO:0020037; GO:0042744; GO:0046872
Pver_gene_g234	0	0	0	0	0	0	0	0	0	0	0	0	0	0	0	0	Peroxidasin homolog (EC 1.11.1.7) (Melanoma-associated antigen MG50) (Vascular peroxidase 1) (p53-responsive gene 2 protein)	GO:0004601; GO:0005152; GO:0005201; GO:0005576; GO:0005615; GO:0005783; GO:0006955; GO:0006979; GO:0019806; GO:0020037; GO:0030198; GO:0030199; GO:0042744; GO:0046872; GO:0055114; GO:0062023; GO:0070062; GO:0070831
Pver_gene_g235	0	0	0	0	0	0	0	0	0	0	0	0	0	0	0	0	Peroxidasin homolog (EC 1.11.1.7)	GO:0004601; GO:0005604; GO:0005615; GO:0006979; GO:0010172; GO:0020037; GO:0042744; GO:0046872; GO:0048679
Pver_gene_g237_gene_g236	0	0	0	0	0	0	0	0	0	0	0	0	0	0	0	0	Peroxidasin homolog (EC 1.11.1.7) (Melanoma-associated antigen MG50) (Vascular peroxidase 1) (p53-responsive gene 2 protein)	GO:0004601; GO:0005152; GO:0005201; GO:0005576; GO:0005615; GO:0005783; GO:0006955; GO:0006979; GO:0019806; GO:0020037; GO:0030198; GO:0030199; GO:0042744; GO:0046872; GO:0055114; GO:0062023; GO:0070062; GO:0070831
Pver_gene_g238	0	0	0	0	0	0	0	0	0	0	0	0	0	0	0	0	Peroxidasin homolog (EC 1.11.1.7) (Melanoma-associated antigen MG50) (Vascular peroxidase 1) (p53-responsive gene 2 protein)	GO:0004601; GO:0005152; GO:0005201; GO:0005576; GO:0005615; GO:0005783; GO:0006955; GO:0006979; GO:0019806; GO:0020037; GO:0030198; GO:0030199; GO:0042744; GO:0046872; GO:0055114; GO:0062023; GO:0070062; GO:0070831
Pver_gene_g239	0	0	0	0	0	0	0	0	0	0	0	0	0	0	0	0	Peroxidasin (EC 1.11.1.7)	GO:0004601; GO:0005615; GO:0006979; GO:0020037; GO:0042744; GO:0046872
Pver_gene_g240	0	0	0	0	0	0	0	0	0	0	0	0	0	0	0	0	Low density lipoprotein receptor adapter protein 1-B (Autosomal recessive hypercholesterolemia protein homolog beta) (ARH beta) (xARH beta)	GO:0005737; GO:0006897; GO:0008203
Pver_gene_g241	0	0	0	0	0	0	0	0	0	0	0	0	0	0	0	0	Transmembrane protein 68	GO:0016021; GO:0016746
Pver_gene_g242	0	0	0	0	0	0	0	0	0	0	0	0	0	0	0	0	GRB2-associated and regulator of MAPK protein 1 (GRB2-associated and regulator of MAPK1)	GO:0005886; GO:0007173; GO:0008284; GO:0051781; GO:0070064; GO:0070374; GO:0071364
Pver_gene_g243	0	0	0	0	0	0	0	0	0	0	0	0	0	0	0	0	Polycomb protein Asx (Additional sex combs)	GO:0000785; GO:0001709; GO:0003677; GO:0003682; GO:0005634; GO:0007469; GO:0007475; GO:0009887; GO:0010468; GO:0035186; GO:0035517; GO:0035522; GO:0035800; GO:0045498; GO:0045892; GO:0045893; GO:0045944; GO:0046872; GO:2000152
Pver_gene_g244	0	0	0	0	0	0	0	0	0	0	0	0	0	0	0	0	Ankyrin repeat and protein kinase domain-containing protein 1 (EC 2.7.11.1) (Protein kinase PKK2) (Sugen kinase 288) (SgK288) (X-kinase)	GO:0004674; GO:0005524; GO:0005634; GO:0005737; GO:0010564; GO:0042995
Pver_gene_g245	0	0	0	0	0	0	0	0	0	0	0	0	0	0	0	0	Eukaryotic translation elongation factor 1 epsilon-1 (Aminoacyl tRNA synthetase complex-interacting multifunctional protein 3) (Elongation factor p18) (Multisynthase complex auxiliary component p18)	GO:0005634; GO:0005654; GO:0005730; GO:0005737; GO:0005829; GO:0006418; GO:0008285; GO:0017101; GO:0043065; GO:0043517; GO:2000774
Pver_gene_g246	0	0	0	0	0	0	0	0	0	0	0	0	0	0	0	0	Leukocyte surface antigen CD53 (Cell surface glycoprotein CD53) (CD antigen CD53)	GO:0001772; GO:0005886; GO:0005887; GO:0005911; GO:1901741
Pver_gene_g247	12	17	4	5	1	1	0	0	1	1	0	0	0	0	0	0	Histone acetyltransferase KAT8 (EC 2.3.1.48) (Lysine acetyltransferase 8) (MOZ, YBF2/SAS3, SAS2 and TIP60 protein 1) (MYST-1)	GO:0000123; GO:0000776; GO:0000790; GO:0004402; GO:0005634; GO:0008134; GO:0010506; GO:0016363; GO:0016407; GO:0016573; GO:0019899; GO:0030099; GO:0035064; GO:0042393; GO:0043981; GO:0043982; GO:0043984; GO:0043995; GO:0043996; GO:0045892; GO:0045893; GO:0045944; GO:0046872; GO:0046972; GO:0071339; GO:0072487
Pver_gene_g248	0	0	0	0	0	0	0	0	0	0	0	0	0	0	0	0	Monocarboxylate transporter 10 (MCT 10) (Aromatic amino acid transporter 1) (Solute carrier family 16 member 10) (T-type amino acid transporter 1)	GO:0005887; GO:0006590; GO:0008028; GO:0015173; GO:0015349; GO:0016323; GO:0070327; GO:0070460
Pver_gene_g249	0	0	0	0	0	0	0	0	0	0	0	0	0	0	0	0	Monocarboxylate transporter 10 (MCT 10) (Aromatic amino acid transporter 1) (Solute carrier family 16 member 10) (T-type amino acid transporter 1)	GO:0005887; GO:0006590; GO:0008028; GO:0015173; GO:0015349; GO:0016323; GO:0070327; GO:0070460
Pver_gene_g250	0	0	0	0	0	0	0	0	0	0	0	0	0	0	0	0	Transcription elongation factor A protein 1 (Transcription elongation factor S-II protein 1)	GO:0003677; GO:0005634; GO:0006351; GO:0008270; GO:0045944
Pver_gene_g251	0	0	0	0	0	0	0	0	0	0	0	0	0	0	0	0	Regulator of G-protein signaling 19 (RGS19) (G-alpha-interacting protein) (GAIP)	GO:0001965; GO:0003924; GO:0005794; GO:0005886; GO:0005903; GO:0006914; GO:0007186; GO:0007264; GO:0009968; GO:0016020; GO:0030136; GO:0045121; GO:0045471
Pver_gene_g252	0	0	0	0	0	0	0	0	0	0	0	0	0	0	0	0	Adhesion G protein-coupled receptor L3 (Calcium-independent alpha-latrotoxin receptor 3) (CIRL-3) (Latrophilin-3)	GO:0001764; GO:0004930; GO:0005509; GO:0005887; GO:0005911; GO:0007166; GO:0007189; GO:0007416; GO:0007420; GO:0030246; GO:0030424; GO:0031987; GO:0042220; GO:0050808; GO:0051965; GO:0098742; GO:0098978
Pver_gene_g253	0	0	0	0	0	0	0	0	0	0	0	0	0	0	0	0	Serine/threonine-protein kinase Chk2 (EC 2.7.11.1) (CHK2 checkpoint homolog) (Cds1 homolog) (Hucds1) (hCds1) (Checkpoint kinase 2)	GO:0000077; GO:0000086; GO:0001302; GO:0001934; GO:0004674; GO:0005524; GO:0005634; GO:0005654; GO:0005737; GO:0005794; GO:0006302; GO:0006355; GO:0006468; GO:0006974; GO:0006975; GO:0006977; GO:0006978; GO:0008630; GO:0016301; GO:0016605; GO:0018105; GO:0019901; GO:0031625; GO:0042176; GO:0042770; GO:0042771; GO:0042802; GO:0042803; GO:0044257; GO:0044773; GO:0045893; GO:0046777; GO:0046872; GO:…
Pver_gene_g254	0	0	0	0	0	0	0	0	0	0	0	0	0	0	0	0	Ras-related protein Rab-24	GO:0003924; GO:0005525; GO:0005776; GO:0005829; GO:0005886; GO:0006886; GO:0006914; GO:0030667; GO:0032482; GO:0043312
Pver_gene_g255	0	0	0	0	0	0	0	0	0	0	0	0	0	0	0	0	Protein ZINC INDUCED FACILITATOR-LIKE 1 (Protein ZIF-LIKE 1)	GO:0005886; GO:0009414; GO:0009630; GO:0009705; GO:0010540; GO:0016021; GO:0022821; GO:0048364; GO:0080167; GO:0090333
Pver_gene_g256	0	0	0	0	0	0	0	0	0	0	0	0	0	0	0	0	Golgin subfamily A member 3 (Golgi complex-associated protein of 170 kDa) (GCP170) (Golgin-160)	GO:0000139; GO:0005654; GO:0005730; GO:0005737; GO:0005794; GO:0005829; GO:0006891; GO:0007283; GO:0016020; GO:0017119; GO:0032580; GO:0045296; GO:0090498
Pver_gene_g257	0	0	0	0	0	0	0	0	0	0	0	0	0	0	0	0	Beta-glucuronidase (EC 3.2.1.31)	GO:0004566; GO:0005102; GO:0005615; GO:0005764; GO:0005975; GO:0030246
Pver_gene_g258	0	0	0	0	0	0	0	0	0	0	0	0	0	0	0	0	Beta-glucuronidase (EC 3.2.1.31)	GO:0004566; GO:0005102; GO:0005615; GO:0005764; GO:0005975; GO:0030246
Pver_gene_g259	0	0	0	0	0	0	0	0	0	0	0	0	0	0	0	0	Mediator of RNA polymerase II transcription subunit 13-like (Mediator complex subunit 13-like) (Thyroid hormone receptor-associated protein 2) (Thyroid hormone receptor-associated protein complex 240 kDa component-like)	GO:0003712; GO:0005654; GO:0006357; GO:0006366; GO:0016592
Pver_gene_g260_gene_g262	0	0	0	0	0	0	0	0	0	0	0	0	0	0	0	0	Dimethylaniline monooxygenase [N-oxide-forming] 2 (EC 1.14.13.8) (Dimethylaniline oxidase 2) (FMO 1B1) (Pulmonary flavin-containing monooxygenase 2) (FMO 2)	GO:0004499; GO:0005789; GO:0016020; GO:0016021; GO:0050660; GO:0050661; GO:0070995
Pver_gene_g261	0	0	0	0	0	0	0	0	0	0	0	0	0	0	0	0	Uncharacterized protein
Pver_gene_g263	0	0	0	0	0	0	0	0	0	0	0	0	0	0	0	0	Uncharacterized protein
Pver_gene_g264	0	0	0	0	0	0	0	0	0	0	0	0	0	0	0	0	Nitric oxide synthase, brain (EC 1.14.13.39) (BNOS) (Constitutive NOS) (NC-NOS) (NOS type I) (Neuronal NOS) (N-NOS) (nNOS) (Peptidyl-cysteine S-nitrosylase NOS1)	GO:0001666; GO:0001917; GO:0002028; GO:0003958; GO:0004517; GO:0005516; GO:0005623; GO:0005634; GO:0005737; GO:0005739; GO:0005741; GO:0005829; GO:0005856; GO:0005886; GO:0006527; GO:0006809; GO:0006941; GO:0007263; GO:0007420; GO:0007565; GO:0007568; GO:0008016; GO:0008270; GO:0008285; GO:0009408; GO:0009725; GO:0010181; GO:0010243; GO:0010288; GO:0012506; GO:0014069; GO:0014070; GO:0014823; GO:…
Pver_gene_g265	0	0	0	0	0	0	0	0	0	0	0	0	0	0	0	0	Ran-specific GTPase-activating protein (HpaII tiny fragments locus 9a protein) (Ran-binding protein 1) (RANBP1)	GO:0005092; GO:0005096; GO:0005634; GO:0005643; GO:0005737; GO:0005813; GO:0005829; GO:0007051; GO:0008536; GO:0010976; GO:0032838; GO:0035690; GO:0046604; GO:0046907; GO:0051592; GO:0072750; GO:1904115
Pver_gene_g266	0	0	0	0	0	0	0	0	0	0	0	0	0	0	0	0	GTP-binding protein 128up	GO:0002181; GO:0005525; GO:0005737
Pver_gene_g267	15	86	1	9	0	0	0	0	1	2	0	0	0	0	0	0	EF-hand calcium-binding domain-containing protein 5	GO:0005509
Pver_gene_g268	0	0	0	0	0	0	0	0	0	0	0	0	0	0	0	0	Uncharacterized protein	GO:0016021
Pver_gene_g269	0	0	0	0	0	0	0	0	0	0	0	0	0	0	0	0	Uncharacterized protein
Pver_gene_g270_gene_g273	0	0	0	0	0	0	0	0	0	0	0	0	0	0	0	0	Fanconi anemia group J protein homolog (Protein FACJ) (EC 3.6.4.13) (ATP-dependent RNA helicase BRIP1)	GO:0003677; GO:0003678; GO:0003724; GO:0005524; GO:0005634; GO:0005654; GO:0005737; GO:0006281; GO:0006289; GO:0006357; GO:0007284; GO:0007286; GO:0010705; GO:0031965; GO:0046872; GO:0051026; GO:0051539; GO:0072520; GO:1990918
Pver_gene_g271	0	0	0	0	0	0	0	0	0	0	0	0	0	0	0	0	Octopamine receptor beta-2R (CsOA2B2)	GO:0004989; GO:0005886; GO:0007189; GO:0008226; GO:0016021; GO:0071418; GO:0071927; GO:0071928
Pver_gene_g272	0	0	0	0	0	0	0	0	0	0	0	0	0	0	0	0	NACHT, LRR and PYD domains-containing protein 12 (Monarch-1) (PYRIN-containing APAF1-like protein 7) (Regulated by nitric oxide)	GO:0005524; GO:0005737; GO:0006919; GO:0007165; GO:0008656; GO:0009968; GO:0031953; GO:0032088; GO:0036336; GO:0043122; GO:0043124; GO:0043281; GO:0045345; GO:0045381; GO:0045409; GO:0045751; GO:0050710; GO:0050711; GO:0050718; GO:0050728; GO:0050729; GO:0070373; GO:0071345; GO:1901223; GO:1901224
Pver_gene_g274	0	0	0	0	0	0	0	0	0	0	0	0	0	0	0	0	Neurogenic locus notch-like protein 1	GO:0005509
Pver_gene_g275	0	0	0	0	0	0	0	0	0	0	0	0	0	0	0	0	T-box transcription factor TBX5-A (zftbx5a) (T-box protein 5) (zTbx5)	GO:0000122; GO:0000977; GO:0000978; GO:0000981; GO:0001102; GO:0001103; GO:0001228; GO:0001708; GO:0001947; GO:0003007; GO:0003143; GO:0003146; GO:0003190; GO:0003218; GO:0003294; GO:0003342; GO:0003344; GO:0003700; GO:0005634; GO:0005737; GO:0006351; GO:0006355; GO:0007389; GO:0007507; GO:0009887; GO:0015629; GO:0021554; GO:0032991; GO:0032993; GO:0033339; GO:0035050; GO:0035115; GO:0035118; GO:…
Pver_gene_g276	6	36	3	16	2	12	0	0	1	1	1	1	0	0	0	0	T-box transcription factor TBX3 (T-box protein 3) (Fragment)	GO:0000122; GO:0000977; GO:0001102; GO:0001228; GO:0001501; GO:0001708; GO:0001947; GO:0003205; GO:0005634; GO:0007417; GO:0007569; GO:0008284; GO:0008595; GO:0030539; GO:0030540; GO:0032275; GO:0035115; GO:0042733; GO:0043066; GO:0043565; GO:0045662; GO:0045787; GO:0045892; GO:0045944; GO:0046884; GO:0048332
Pver_gene_g277	0	0	0	0	0	0	0	0	0	0	0	0	0	0	0	0	Protein retinal degeneration B (Probable calcium transporter rdgB)	GO:0005388; GO:0005737; GO:0005886; GO:0005887; GO:0007601; GO:0007602; GO:0007603; GO:0007608; GO:0008525; GO:0008526; GO:0015914; GO:0016021; GO:0016029; GO:0016056; GO:0016059; GO:0031210; GO:0035091; GO:0046488; GO:0046872; GO:0070300; GO:0071482; GO:1990050
Pver_gene_g278	0	0	0	0	0	0	0	0	0	0	0	0	0	0	0	0	P2X purinoceptor 4 (P2X4) (ATP receptor) (Purinergic receptor)	GO:0001614; GO:0001894; GO:0002028; GO:0002931; GO:0004931; GO:0005102; GO:0005507; GO:0005524; GO:0005623; GO:0005639; GO:0005765; GO:0005886; GO:0005887; GO:0007165; GO:0007596; GO:0008217; GO:0008270; GO:0010524; GO:0010614; GO:0014069; GO:0016020; GO:0019228; GO:0019233; GO:0019722; GO:0030054; GO:0032308; GO:0033198; GO:0034220; GO:0034405; GO:0035590; GO:0042118; GO:0042803; GO:0043025; GO:…
Pver_gene_g279	0	0	0	0	0	0	0	0	0	0	0	0	0	0	0	0	HEAT repeat-containing protein 6 (Amplified in breast cancer protein 1)	GO:0003723
Pver_gene_g280	0	0	0	0	0	0	0	0	0	0	0	0	0	0	0	0	Beta-1,4-N-acetylgalactosaminyltransferase 3 (B4GalNAcT3) (Beta4GalNAc-T3) (Beta4GalNAcT3) (EC 2.4.1.244) (Beta-1,4-N-acetylgalactosaminyltransferase III) (N-acetyl-beta-glucosaminyl-glycoprotein 4-beta-N-acetylgalactosaminyltransferase 2) (NGalNAc-T2)	GO:0005794; GO:0008376; GO:0016021; GO:0032580; GO:0033842; GO:0043231
Pver_gene_g281	0	0	0	0	0	0	0	0	0	0	0	0	0	0	0	0	Unconventional myosin-Ic (Myosin I beta) (MMI-beta) (MMIb)	GO:0001726; GO:0003774; GO:0003779; GO:0005524; GO:0016459; GO:0031410; GO:0060171
Pver_gene_g282	0	0	0	0	0	0	0	0	0	0	0	0	0	0	0	0	EF-hand domain-containing protein	GO:0005509
Pver_gene_g283	27	85	7	28	2	12	0	0	2	38	0	0	0	0	0	0	Peroxisomal multifunctional enzyme type 2 (MFE-2) (17-beta-hydroxysteroid dehydrogenase 4) (17-beta-HSD 4) (D-bifunctional protein) (DBP) (Multifunctional protein 2) (MPF-2) [Cleaved into: (3R)-hydroxyacyl-CoA dehydrogenase (EC 1.1.1.n12); Enoyl-CoA hydratase 2 (EC 4.2.1.107) (EC 4.2.1.119) (3-alpha,7-alpha,12-alpha-trihydroxy-5-beta-cholest-24-enoyl-CoA hydratase)]	GO:0000038; GO:0003857; GO:0004303; GO:0005739; GO:0005777; GO:0005782; GO:0006635; GO:0008209; GO:0008210; GO:0016508; GO:0016853; GO:0018812; GO:0033989; GO:0036111; GO:0036112; GO:0042802; GO:0042803; GO:0044594; GO:0060009
Pver_gene_g284	0	0	0	0	0	0	0	0	0	0	0	0	0	0	0	0	Peroxisomal acyl-coenzyme A oxidase 3 (EC 1.3.3.6) (Branched-chain acyl-CoA oxidase) (BRCACox) (Pristanoyl-CoA oxidase)	GO:0003997; GO:0005504; GO:0005777; GO:0005782; GO:0005829; GO:0006625; GO:0016020; GO:0016402; GO:0033540; GO:0050660; GO:0055088; GO:0071949
Pver_gene_g285	0	0	0	0	0	0	0	0	0	0	0	0	0	0	0	0	TNF receptor-associated factor 4 (Cysteine-rich domain associated with RING and Traf domains protein 1) (Metastatic lymph node gene 62 protein) (MLN 62) (RING finger protein 83)	GO:0003677; GO:0005164; GO:0005634; GO:0005737; GO:0005856; GO:0005886; GO:0005923; GO:0006915; GO:0007165; GO:0007250; GO:0007585; GO:0008270; GO:0019901; GO:0030323; GO:0031625; GO:0031996; GO:0032991; GO:0042802; GO:0042981; GO:0045860; GO:0046330; GO:0048471; GO:0050699; GO:0090073
Pver_gene_g286	17	75	7	29	0	0	0	0	1	2	0	0	0	0	0	0	TNF receptor-associated factor 4 (Cysteine-rich motif associated to RING and Traf domains protein 1)	GO:0005164; GO:0005634; GO:0005737; GO:0005856; GO:0005886; GO:0005923; GO:0006915; GO:0007250; GO:0007585; GO:0008270; GO:0019901; GO:0030323; GO:0031625; GO:0031996; GO:0032991; GO:0042802; GO:0042981; GO:0045860; GO:0046330; GO:0048471; GO:0050699; GO:0090073
Pver_gene_g287	0	0	0	0	0	0	0	0	0	0	0	0	0	0	0	0	[3-methyl-2-oxobutanoate dehydrogenase [lipoamide]] kinase, mitochondrial (EC 2.7.11.4) (Branched-chain alpha-ketoacid dehydrogenase kinase) (BCKD-kinase) (BCKDHKIN)	GO:0004674; GO:0005524; GO:0005739; GO:0005759; GO:0005947; GO:0009063; GO:0009083; GO:0016301; GO:0016310; GO:0047323
Pver_gene_g288	9	32	3	10	0	0	0	0	0	0	0	0	0	0	0	0	BTB/POZ domain-containing adapter for CUL3-mediated RhoA degradation protein 3 (BTB/POZ domain-containing protein KCTD10)	GO:0001525; GO:0005112; GO:0005654; GO:0005829; GO:0006511; GO:0007507; GO:0016567; GO:0017049; GO:0031463; GO:0035024; GO:0036038; GO:0043161; GO:0045746; GO:0051260
Pver_gene_g289	0	0	0	0	0	0	0	0	0	0	0	0	0	0	0	0	Intraflagellar transport protein 20 homolog (mIFT20)	GO:0001736; GO:0001750; GO:0001822; GO:0002046; GO:0005794; GO:0005801; GO:0005813; GO:0005814; GO:0005902; GO:0005929; GO:0007224; GO:0007283; GO:0008542; GO:0017137; GO:0022008; GO:0030992; GO:0031514; GO:0032391; GO:0032420; GO:0034067; GO:0035845; GO:0036064; GO:0036372; GO:0042073; GO:0044292; GO:0051642; GO:0055007; GO:0060122; GO:0060271; GO:0060828; GO:0061351; GO:0061512; GO:0072659; GO:…
Pver_gene_g290	0	0	0	0	0	0	0	0	0	0	0	0	0	0	0	0	Neuroglobin	GO:0001666; GO:0005344; GO:0005737; GO:0019825; GO:0020037; GO:0043204; GO:0046872; GO:0098809
Pver_gene_g291	0	0	0	0	0	0	0	0	0	0	0	0	0	0	0	0	Peroxisomal sarcosine oxidase (PSO) (EC 1.5.3.1) (EC 1.5.3.7) (L-pipecolate oxidase) (L-pipecolic acid oxidase)	GO:0005777; GO:0008115; GO:0033514; GO:0046653; GO:0050031
Pver_gene_g292	0	0	0	0	0	0	0	0	0	0	0	0	0	0	0	0	28S ribosomal protein S23, mitochondrial (MRP-S23) (S23mt) (Mitochondrial small ribosomal subunit protein mS23)	GO:0003723; GO:0003735; GO:0005739; GO:0005743; GO:0005840; GO:0031965; GO:0070125; GO:0070126
Pver_gene_g293	0	0	0	0	0	0	0	0	0	0	0	0	0	0	0	0	N-acylglucosamine 2-epimerase (AGE) (EC 5.1.3.8) (GlcNAc 2-epimerase) (N-acetyl-D-glucosamine 2-epimerase) (Renin-binding protein) (RnBP)	GO:0004857; GO:0005524; GO:0006044; GO:0006051; GO:0010951; GO:0017076; GO:0019262; GO:0030414; GO:0042802; GO:0042803; GO:0043086; GO:0050121
Pver_gene_g294	0	0	0	0	0	0	0	0	0	0	0	0	0	0	0	0	Breast carcinoma-amplified sequence 3 (GAOB1)	GO:0001525; GO:0003682; GO:0005634; GO:0005737; GO:0005881; GO:0007030; GO:0008134; GO:0010595; GO:0010698; GO:0031023; GO:0031252; GO:0034260; GO:0035035; GO:0035148; GO:0035257; GO:0035327; GO:0042393; GO:0042594; GO:0043085; GO:0043547; GO:0045111; GO:0045944; GO:0048487; GO:0051491; GO:0051895; GO:0071391; GO:0071944; GO:0090316; GO:0090630; GO:2000114; GO:2000251
Pver_gene_g295	0	0	0	0	0	0	0	0	0	0	0	0	0	0	0	0	P2X purinoceptor 4 (P2X4) (ATP receptor) (Purinergic receptor)	GO:0001614; GO:0004931; GO:0005524; GO:0005623; GO:0005639; GO:0005886; GO:0005887; GO:0008217; GO:0010524; GO:0010614; GO:0030054; GO:0034220; GO:0034405; GO:0043536; GO:0045296; GO:0048471; GO:0050850; GO:0051899; GO:0055117; GO:0055119; GO:0070588; GO:0071294; GO:0071318; GO:0097190; GO:0098794; GO:0099604; GO:2001028
Pver_gene_g296	0	0	0	0	0	0	0	0	0	0	0	0	0	0	0	0	ANK_REP_REGION domain-containing protein	GO:0000083; GO:0030907
Pver_gene_g297	0	0	0	0	0	0	0	0	0	0	0	0	0	0	0	0	ANK_REP_REGION domain-containing protein	GO:0000083; GO:0030907
Pver_gene_g298	0	0	0	0	0	0	0	0	0	0	0	0	0	0	0	0	ANK_REP_REGION domain-containing protein	GO:0000083; GO:0030907
Pver_gene_g299	0	0	0	0	0	0	0	0	0	0	0	0	0	0	0	0	Synaptic vesicle 2-related protein (SV2-related protein)	GO:0016021; GO:0022857; GO:0030054; GO:0030672
Pver_gene_g300	0	0	0	0	0	0	0	0	0	0	0	0	0	0	0	0	TIR domain-containing protein	GO:0007165
Pver_gene_g301	0	0	0	0	0	0	0	0	2	2	2	2	2	2	0	0	Uncharacterized protein
Pver_gene_g302	0	0	0	0	0	0	0	0	0	0	0	0	0	0	0	0	Uncharacterized protein
Pver_gene_g303	0	0	0	0	0	0	0	0	0	0	0	0	0	0	0	0	RAMA domain-containing protein
Pver_gene_g304	0	0	0	0	0	0	0	0	0	0	0	0	0	0	0	0	Short transient receptor potential channel 2 (TrpC2) (Transient receptor protein 2) (TRP-2) (mTrp2)	GO:0000012; GO:0000139; GO:0002121; GO:0002124; GO:0003684; GO:0005516; GO:0005623; GO:0005634; GO:0005635; GO:0005789; GO:0005886; GO:0005887; GO:0006816; GO:0006828; GO:0007204; GO:0007338; GO:0007340; GO:0008050; GO:0010468; GO:0012505; GO:0015279; GO:0019236; GO:0019992; GO:0032590; GO:0034703; GO:0048047; GO:0051480; GO:0070588; GO:0070679; GO:1902436
Pver_gene_g305	0	0	0	0	0	0	0	0	0	0	0	0	0	0	0	0	Poly(A)-specific ribonuclease PNLDC1 (EC 3.1.13.4) (PARN-like domain-containing protein 1) (Poly(A)-specific ribonuclease domain-containing protein 1)	GO:0000175; GO:0000184; GO:0000289; GO:0001825; GO:0003723; GO:0004535; GO:0005737; GO:0005783; GO:0005789; GO:0016021; GO:0046872
Pver_gene_g306	0	0	0	0	0	0	0	0	0	0	0	0	0	0	0	0	GRIP and coiled-coil domain-containing protein 2
Pver_gene_g307	0	0	0	0	0	0	0	0	0	0	0	0	0	0	0	0	Kinesin-like protein KIF17 (MmKIF17)	GO:0003777; GO:0005524; GO:0005871; GO:0005874; GO:0005929; GO:0005930; GO:0007017; GO:0007018; GO:0008017; GO:0008574; GO:0015630; GO:0016192; GO:0016887; GO:0030030; GO:0030992; GO:0031503; GO:0032391; GO:0032839; GO:0036064; GO:0042073; GO:0043005; GO:0098971; GO:1990075
Pver_gene_g308	0	0	0	0	0	0	0	0	0	0	0	0	0	0	0	0	Cilia- and flagella-associated protein 251 (CFAP251) (WD repeat-containing protein 66)	GO:0003341; GO:0005930; GO:0030317; GO:0031514; GO:0036126
Pver_gene_g309	17	32	1	1	0	0	0	0	1	1	0	0	0	0	0	0	Lissencephaly-1 homolog	GO:0000132; GO:0000776; GO:0005623; GO:0005635; GO:0005815; GO:0005875; GO:0005881; GO:0007097; GO:0031023; GO:0047496; GO:0051010; GO:0051012; GO:0051301; GO:0070840
Pver_gene_g310	0	0	0	0	0	0	0	0	0	0	0	0	0	0	0	0	Uncharacterized protein
Pver_gene_g311	0	0	0	0	0	0	0	0	0	0	0	0	0	0	0	0	Cyclic GMP-AMP synthase (NvcGAS) (cGAMP synthase) (cGAS) (nv-cGAS) (EC 2.7.7.86) (3'3'-cGAMP synthase)	GO:0005524; GO:0005525; GO:0005829; GO:0046872; GO:0061501
Pver_gene_g312	0	0	0	0	0	0	0	0	0	0	0	0	0	0	0	0	Heme-binding protein 2 (Placental protein 23) (PP23) (Protein SOUL)	GO:0005576; GO:0005737; GO:0005739; GO:0010917; GO:0010940; GO:0020037; GO:0035578; GO:0035794; GO:0043312; GO:0070062
Pver_gene_g313	0	0	0	0	0	0	0	0	0	0	0	0	0	0	0	0	Beta-1,3-glucosyltransferase (Beta3Glc-T) (EC 2.4.1.-) (Beta 3-glucosyltransferase) (Beta-3-glycosyltransferase-like)	GO:0005789; GO:0006004; GO:0016021; GO:0016757; GO:0036066
Pver_gene_g314	0	0	0	0	0	0	0	0	0	0	0	0	0	0	0	0	Protein rogdi homolog	GO:0005623; GO:0005634; GO:0005635; GO:0007035; GO:0008021; GO:0030054; GO:0030424; GO:0030425; GO:0032502; GO:0043204; GO:0043291
Pver_gene_g315	0	0	0	0	0	0	0	0	0	0	0	0	0	0	0	0	F-box only protein 22 (F-box protein FBX22p44)	GO:0000209; GO:0004842; GO:0005634; GO:0005829; GO:0006464; GO:0006511; GO:0006913; GO:0009267; GO:0030018; GO:0032436; GO:0043687; GO:0048742
Pver_gene_g316	0	0	0	0	0	0	0	0	0	0	0	0	0	0	0	0	Ribosomal protein S6 kinase beta-1 (S6K-beta-1) (S6K1) (EC 2.7.11.1) (70 kDa ribosomal protein S6 kinase 1) (P70S6K1) (p70-S6K 1) (Ribosomal protein S6 kinase I) (Serine/threonine-protein kinase 14A) (p70 ribosomal S6 kinase alpha) (p70 S6 kinase alpha) (p70 S6K-alpha) (p70 S6KA)	GO:0000082; GO:0001662; GO:0003009; GO:0004672; GO:0004674; GO:0004711; GO:0004712; GO:0005524; GO:0005634; GO:0005654; GO:0005737; GO:0005739; GO:0005741; GO:0005829; GO:0006468; GO:0006915; GO:0007165; GO:0007281; GO:0007568; GO:0007584; GO:0007616; GO:0009408; GO:0009611; GO:0009612; GO:0009749; GO:0009986; GO:0014732; GO:0014878; GO:0014911; GO:0016301; GO:0016477; GO:0018105; GO:0030054; GO:…
Pver_gene_g317	0	0	0	0	0	0	0	0	0	0	0	0	0	0	0	0	myosin-11 isoform X6
Pver_gene_g318	7	7	0	0	0	0	0	0	2	2	0	0	0	0	0	0	Protein spinster homolog 1	GO:0005743; GO:0006869; GO:0016021; GO:0055085
Pver_gene_g319	9	9	0	0	0	0	0	0	23	124	0	0	0	0	0	0	Calcineurin-binding protein cabin-1 (Calcineurin inhibitor) (CAIN)	GO:0004864; GO:0005634; GO:0005737; GO:0006336; GO:0014823; GO:0019904; GO:0030346; GO:0060548
Pver_gene_g320	0	0	0	0	0	0	0	0	0	0	0	0	0	0	0	0	Uncharacterized protein YMR196W	GO:0004573; GO:0005737; GO:0009311
Pver_gene_g321	0	0	0	0	0	0	0	0	0	0	0	0	0	0	0	0	Protein HGH1 homolog
Pver_gene_g322	0	0	0	0	0	0	0	0	0	0	0	0	0	0	0	0	BTB/POZ domain-containing protein 6	GO:0005829; GO:0022008
Pver_gene_g323	0	0	0	0	0	0	0	0	0	0	0	0	0	0	0	0	BTB/POZ domain-containing protein 6 (Lens BTB domain protein)	GO:0005829; GO:0022008; GO:0043687
Pver_gene_g324	0	0	0	0	0	0	0	0	0	0	0	0	0	0	0	0	Deleted.
Pver_gene_g325	0	0	0	0	0	0	0	0	0	0	0	0	0	0	0	0	60S ribosomal protein L10a (CSA-19) (Large ribosomal subunit protein uL1) (Neural precursor cell expressed developmentally down-regulated protein 6) (NEDD-6)	GO:0000184; GO:0000470; GO:0002181; GO:0003723; GO:0003735; GO:0005634; GO:0005829; GO:0005925; GO:0006412; GO:0006413; GO:0006614; GO:0014069; GO:0016020; GO:0019083; GO:0022625; GO:0042788; GO:0045471; GO:0070062
Pver_gene_g326	0	0	0	0	0	0	0	0	0	0	0	0	0	0	0	0	Peptidyl-prolyl cis-trans isomerase FKBP62 (PPIase FKBP62) (EC 5.2.1.8) (70 kDa peptidyl-prolyl isomerase) (FK506-binding protein 62) (AtFKBP62) (Immunophilin FKBP62) (Peptidylprolyl isomerase ROF1) (Protein ROTAMASE FKBP 1) (Rotamase)	GO:0000413; GO:0003755; GO:0005516; GO:0005634; GO:0005737; GO:0061077; GO:0070370
Pver_gene_g327	0	0	0	0	0	0	0	0	0	0	0	0	0	0	0	0	PRELI domain-containing protein 2	GO:0005758; GO:0015914; GO:1990050
Pver_gene_g328	0	0	0	0	0	0	0	0	0	0	0	0	0	0	0	0	von Willebrand factor A domain-containing protein 2
Pver_gene_g329	0	0	0	0	0	0	0	0	0	0	0	0	0	0	0	0	von Willebrand factor A domain-containing protein 2
Pver_gene_g330	0	0	0	0	0	0	0	0	0	0	0	0	0	0	0	0	Uncharacterized protein
Pver_gene_g331	0	0	0	0	0	0	0	0	0	0	0	0	0	0	0	0	Uromodulin (Tamm-Horsfall urinary glycoprotein) (THP) [Cleaved into: Uromodulin, secreted form]	GO:0000922; GO:0005509; GO:0005615; GO:0005794; GO:0005929; GO:0007157; GO:0007159; GO:0007588; GO:0016323; GO:0016324; GO:0019864; GO:0031225; GO:0031410; GO:0045121; GO:0045177; GO:0048878; GO:0050801; GO:0060170; GO:0072218; GO:0072221; GO:0072233; GO:1990266
Pver_gene_g332	0	0	0	0	0	0	0	0	0	0	0	0	0	0	0	0	Zinc finger MYM-type protein 1	GO:0000981; GO:0005634; GO:0006357; GO:0008270; GO:0022604; GO:0046983
Pver_gene_g333	0	0	0	0	0	0	0	0	0	0	0	0	0	0	0	0	Death domain-containing protein	GO:0007165
Pver_gene_g334	46	141	5	8	4	7	0	0	40	1180	6	142	4	112	0	0	DNA-directed RNA polymerase II subunit RPB3 (RNA polymerase II subunit 3) (RNA polymerase II subunit B3) (DNA-directed RNA polymerase II 33 kDa polypeptide) (RPB33) (DNA-directed RNA polymerase II subunit C) (RPB31)	GO:0003677; GO:0003899; GO:0005634; GO:0005654; GO:0005665; GO:0005737; GO:0005829; GO:0006366; GO:0015630; GO:0046983
Pver_gene_g335	0	0	0	0	0	0	0	0	0	0	0	0	0	0	0	0	Ubiquitin-conjugating enzyme E2 C (EC 2.3.2.23) ((E3-independent) E2 ubiquitin-conjugating enzyme C) (EC 2.3.2.24) (E2 ubiquitin-conjugating enzyme C) (Ubiquitin carrier protein C) (Ubiquitin-protein ligase C)	GO:0005524; GO:0007049; GO:0016567; GO:0016740; GO:0051301
Pver_gene_g336	16	83	4	18	0	0	0	0	0	0	0	0	0	0	0	0	Ran-binding protein 9 (RanBP9)	GO:0005634; GO:0005737; GO:0005886; GO:0060041
Pver_gene_g337	0	0	0	0	0	0	0	0	0	0	0	0	0	0	0	0	Cleft lip and palate transmembrane protein 1-like protein (CLPTM1-like protein)	GO:0006915; GO:0016021
Pver_gene_g338	0	0	0	0	0	0	0	0	0	0	0	0	0	0	0	0	Endoglycoceramidase (EGCase) (EC 3.2.1.123) (Glycosphingolipid-specific enzyme) (GSL-specific enzyme)	GO:0005576; GO:0030245; GO:0042151; GO:0047876
Pver_gene_g339	0	0	0	0	0	0	0	0	0	0	0	0	0	0	0	0	Cell wall protein PRY3 (Pathogenesis-related protein 3)	GO:0005615; GO:0009277; GO:0015918; GO:0031225; GO:0071944
Pver_gene_g340	0	0	0	0	0	0	0	0	0	0	0	0	0	0	0	0	Uncharacterized protein (Fragment)
Pver_gene_g341	0	0	0	0	0	0	0	0	0	0	0	0	0	0	0	0	Protein PRY1 (Pathogenesis-related protein 1)	GO:0000287; GO:0000324; GO:0005576; GO:0005615; GO:0005635; GO:0005783; GO:0015485; GO:0015918; GO:0032934
Pver_gene_g342	0	0	0	0	0	0	0	0	0	0	0	0	0	0	0	0	Protein PRY1 (Pathogenesis-related protein 1)	GO:0000287; GO:0000324; GO:0005576; GO:0005615; GO:0005635; GO:0005783; GO:0015485; GO:0015918; GO:0032934
Pver_gene_g343	0	0	0	0	0	0	0	0	0	0	0	0	0	0	0	0	Cell wall protein PRY3 (Pathogenesis-related protein 3)	GO:0005615; GO:0009277; GO:0015918; GO:0031225; GO:0071944
Pver_gene_g344	0	0	0	0	0	0	0	0	0	0	0	0	0	0	0	0	Golgi-associated plant pathogenesis-related protein 1 (GAPR-1) (Golgi-associated PR-1 protein) (Glioma pathogenesis-related protein 2) (GliPR 2)	GO:0000139; GO:0005615; GO:0010634; GO:0010718; GO:0042803; GO:0070062; GO:0070374
Pver_gene_g345	0	0	0	0	0	0	0	0	0	0	0	0	0	0	0	0	Golgi-associated plant pathogenesis-related protein 1 (GAPR-1) (Golgi-associated PR-1 protein) (Glioma pathogenesis-related protein 2) (GliPR 2)	GO:0000139; GO:0005615; GO:0010634; GO:0010718; GO:0042803; GO:0070374
Pver_gene_g346	0	0	0	0	0	0	0	0	0	0	0	0	0	0	0	0
Pver_gene_g347	0	0	0	0	0	0	0	0	0	0	0	0	0	0	0	0	Cell wall protein PRY3 (Pathogenesis-related protein 3)	GO:0005615; GO:0009277; GO:0015918; GO:0031225; GO:0071944
Pver_gene_g348	0	0	0	0	0	0	0	0	0	0	0	0	0	0	0	0	Golgi-associated plant pathogenesis-related protein 1 (GAPR-1) (Golgi-associated PR-1 protein) (Glioma pathogenesis-related protein 2) (GliPR 2)	GO:0000139; GO:0005615; GO:0010634; GO:0010718; GO:0042803; GO:0070374
Pver_gene_g349	0	0	0	0	0	0	0	0	0	0	0	0	0	0	0	0	Golgi-associated plant pathogenesis-related protein 1 (GAPR-1) (Golgi-associated PR-1 protein) (Glioma pathogenesis-related protein 2) (GliPR 2)	GO:0000139; GO:0005615; GO:0010634; GO:0010718; GO:0042803; GO:0070374
Pver_gene_g350	0	0	0	0	0	0	0	0	0	0	0	0	0	0	0	0	Protein PRY1 (Pathogenesis-related protein 1)	GO:0000287; GO:0000324; GO:0005576; GO:0005615; GO:0005635; GO:0005783; GO:0015485; GO:0015918; GO:0032934
Pver_gene_g351	0	0	0	0	0	0	0	0	0	0	0	0	0	0	0	0	Protein PRY1 (Pathogenesis-related protein 1)	GO:0000287; GO:0000324; GO:0005576; GO:0005615; GO:0005635; GO:0005783; GO:0015485; GO:0015918; GO:0032934
Pver_gene_g352	0	0	0	0	0	0	0	0	0	0	0	0	0	0	0	0	Secreted protein RBT4 (PRY family protein 4) (Repressed by TUP1 protein 4)	GO:0005576; GO:0005615; GO:0009405; GO:0009986; GO:0015485; GO:0035690; GO:1903561
Pver_gene_g353	0	0	0	0	0	0	0	0	0	0	0	0	0	0	0	0
Pver_gene_g354	17	42	2	9	0	0	0	0	7	38	0	0	0	0	0	0	Casein kinase II subunit alpha (CK II) (EC 2.7.11.1)	GO:0004674; GO:0005524; GO:0005634; GO:0005829; GO:0005956; GO:0008013; GO:0016055; GO:0018105; GO:0018107; GO:0019888; GO:0046777; GO:0048511; GO:0051726
Pver_gene_g355	0	0	0	0	0	0	0	0	0	0	0	0	0	0	0	0	Uncharacterized protein
Pver_gene_g356	0	0	0	0	0	0	0	0	0	0	0	0	0	0	0	0	Proto-oncogene c-Fos (Cellular oncogene fos)	GO:0003677; GO:0003700; GO:0005634; GO:0005667; GO:0006357
Pver_gene_g357	0	0	0	0	0	0	0	0	0	0	0	0	0	0	0	0	Transforming protein v-Fos/v-Fox	GO:0003677; GO:0003700; GO:0005667; GO:0006357; GO:0042025
Pver_gene_g358	0	0	0	0	0	0	0	0	0	0	0	0	0	0	0	0	Transcription factor kayak	GO:0003677; GO:0003700; GO:0005634; GO:0006357; GO:0009792
Pver_gene_g359	0	0	0	0	0	0	0	0	0	0	0	0	0	0	0	0	Uncharacterized protein
Pver_gene_g360	0	0	0	0	0	0	0	0	0	0	0	0	0	0	0	0	Transposon Ty3-I Gag-Pol polyprotein
Pver_gene_g361	0	0	0	0	0	0	0	0	0	0	0	0	0	0	0	0	Trypsin-3 (EC 3.4.21.4) (Brain trypsinogen) (Mesotrypsin) (Mesotrypsinogen) (Serine protease 3) (Serine protease 4) (Trypsin III) (Trypsin IV)	GO:0004252; GO:0005509; GO:0005576; GO:0005615; GO:0006508; GO:0007586; GO:0008236; GO:0009235; GO:0019730; GO:0031638; GO:0043312; GO:0043542; GO:1904724
Pver_gene_g362	0	0	0	0	0	0	0	0	0	0	0	0	0	0	0	0	Putative RNA-dependent RNA polymerase 1	GO:0003677; GO:0003968; GO:0005524; GO:0016787
Pver_gene_g363	0	0	0	0	0	0	0	0	0	0	0	0	0	0	0	0	Transposon Tf2-3 polyprotein (Retrotransposable element Tf2 155 kDa protein)	GO:0003677; GO:0003723; GO:0003887; GO:0003964; GO:0004190; GO:0004519; GO:0006310; GO:0015074; GO:0046872
Pver_gene_g364	0	0	0	0	0	0	0	0	0	0	0	0	0	0	0	0	Probable RNA-directed DNA polymerase from transposon BS (EC 2.7.7.49) (Reverse transcriptase)	GO:0003964; GO:0006313
Pver_gene_g365	0	0	0	0	0	0	0	0	0	0	0	0	0	0	0	0	3 beta-hydroxysteroid dehydrogenase/Delta 5-->4-isomerase type 2	GO:0003854; GO:0006694; GO:0016021; GO:0016853
Pver_gene_g366	0	0	0	0	0	0	0	0	0	0	0	0	0	0	0	0	Neuroglobin	GO:0001666; GO:0005344; GO:0005737; GO:0019825; GO:0020037; GO:0043204; GO:0046872; GO:0098809
Pver_gene_g367	0	0	0	0	0	0	0	0	0	0	0	0	0	0	0	0	Globin-1 (Globin I)	GO:0005344; GO:0005506; GO:0019825; GO:0020037
Pver_gene_g368	0	0	0	0	0	0	0	0	0	0	0	0	0	0	0	0	Neuroglobin	GO:0005344; GO:0019825; GO:0020037; GO:0043204; GO:0046872
Pver_gene_g369	0	0	0	0	0	0	0	0	0	0	0	0	0	0	0	0	ABC transporter G family member 24 (ABC transporter ABCG.24)	GO:0005524; GO:0005886; GO:0016021; GO:0016887; GO:0031154; GO:0031288; GO:0042626; GO:0055085
Pver_gene_g370	0	0	0	0	0	0	0	0	3	3	0	0	0	0	0	0	ABC transporter G family member 1 (ABC transporter ABCG.1)	GO:0005524; GO:0005886; GO:0016021; GO:0016887; GO:0042626; GO:0055085
Pver_gene_g371	0	0	0	0	0	0	0	0	0	0	0	0	0	0	0	0	Uncharacterized protein
Pver_gene_g372	0	0	0	0	0	0	0	0	0	0	0	0	0	0	0	0	Uncharacterized protein	GO:0005509
Pver_gene_g373	0	0	0	0	0	0	0	0	0	0	0	0	0	0	0	0	Triple functional domain protein (EC 2.7.11.1) (PTPRF-interacting protein)	GO:0004674; GO:0005085; GO:0005089; GO:0005524; GO:0005829; GO:0007185; GO:0007186; GO:0007411; GO:0007417; GO:0042995; GO:0043065; GO:0045599; GO:0051056
Pver_gene_g374	0	0	0	0	0	0	0	0	0	0	0	0	0	0	0	0	Malonate--CoA ligase ACSF3, mitochondrial (EC 6.2.1.n3) (Acyl-CoA synthetase family member 3)	GO:0005524; GO:0005739; GO:0006631; GO:0006633; GO:0016878; GO:0031957; GO:0090409; GO:0090410
Pver_gene_g375	0	0	0	0	0	0	0	0	0	0	0	0	0	0	0	0	Palmitoleoyl-protein carboxylesterase NOTUM (EC 3.1.1.98)	GO:0005576; GO:0016055; GO:0030178; GO:0090090; GO:1990697; GO:1990699
Pver_gene_g376	0	0	0	0	0	0	0	0	0	0	0	0	0	0	0	0	Golgi reassembly-stacking protein 1 (Golgi peripheral membrane protein p65) (Golgi reassembly-stacking protein of 65 kDa) (GRASP65)	GO:0000139; GO:0005794; GO:0006487; GO:0007030; GO:0015031; GO:0046872; GO:0050774; GO:0061951
Pver_gene_g377	0	0	0	0	0	0	0	0	0	0	0	0	0	0	0	0	Beta-1,4-N-acetylgalactosaminyltransferase 3 (B4GalNAcT3) (Beta4GalNAc-T3) (Beta4GalNAcT3) (EC 2.4.1.244) (Beta-1,4-N-acetylgalactosaminyltransferase III) (N-acetyl-beta-glucosaminyl-glycoprotein 4-beta-N-acetylgalactosaminyltransferase 2) (NGalNAc-T2)	GO:0005794; GO:0008376; GO:0016021; GO:0032580; GO:0033842; GO:0043231
Pver_gene_g378	0	0	0	0	0	0	0	0	0	0	0	0	0	0	0	0	Beta-1,4-N-acetylgalactosaminyltransferase 3 (B4GalNAcT3) (Beta4GalNAc-T3) (Beta4GalNAcT3) (EC 2.4.1.244) (Beta-1,4-N-acetylgalactosaminyltransferase III) (N-acetyl-beta-glucosaminyl-glycoprotein 4-beta-N-acetylgalactosaminyltransferase 2) (NGalNAc-T2)	GO:0005794; GO:0008376; GO:0016021; GO:0032580; GO:0033842; GO:0043231
Pver_gene_g379	0	0	0	0	0	0	0	0	0	0	0	0	0	0	0	0	Peroxisomal leader peptide-processing protease (EC 3.4.21.-) (Trypsin domain-containing protein 1) [Cleaved into: Peroxisomal leader peptide-processing protease, 15 kDa form; Peroxisomal leader peptide-processing protease, 45 kDa form]	GO:0002020; GO:0004252; GO:0005777; GO:0005782; GO:0005829; GO:0006508; GO:0006625; GO:0016020; GO:0016485; GO:0031998; GO:0042802; GO:0051260
Pver_gene_g380	0	0	0	0	0	0	0	0	0	0	0	0	0	0	0	0	Polyubiquitin [Cleaved into: Ubiquitin]	GO:0005634; GO:0005737
Pver_gene_g381	0	0	0	0	0	0	0	0	0	0	0	0	0	0	0	0	Forkhead box protein N3	GO:0003700; GO:0005634; GO:0007049; GO:0043565; GO:0045892
Pver_gene_g382	0	0	0	0	0	0	0	0	0	0	0	0	0	0	0	0	Spermatogenesis-associated protein 17	GO:0005516; GO:0005737
Pver_gene_g383	0	0	0	0	0	0	0	0	0	0	0	0	0	0	0	0	Dual specificity protein phosphatase 10 (EC 3.1.3.16) (EC 3.1.3.48) (Mitogen-activated protein kinase phosphatase 5) (MAP kinase phosphatase 5) (MKP-5)	GO:0000188; GO:0002819; GO:0004725; GO:0005634; GO:0005654; GO:0005737; GO:0005794; GO:0005829; GO:0006470; GO:0008138; GO:0008330; GO:0008432; GO:0010633; GO:0016311; GO:0016607; GO:0016791; GO:0017017; GO:0032496; GO:0032873; GO:0033549; GO:0035970; GO:0043508; GO:0044387; GO:0045088; GO:0045591; GO:0046329; GO:0048273; GO:0048709; GO:0048715; GO:0050680; GO:0060266; GO:0070373; GO:0090335; GO:…
Pver_gene_g384	0	0	0	0	0	0	0	0	0	0	0	0	0	0	0	0	Armadillo repeat-containing protein 4	GO:0003341; GO:0003356; GO:0005930; GO:0007368; GO:0007507; GO:0021591; GO:0036158; GO:0097546
Pver_gene_g385	0	0	0	0	0	0	0	0	0	0	0	0	0	0	0	0	Peptide-N(4)-(N-acetyl-beta-glucosaminyl)asparagine amidase (PNGase) (mPNGase) (EC 3.5.1.52) (N-glycanase 1) (Peptide:N-glycanase)	GO:0000224; GO:0005634; GO:0005737; GO:0005829; GO:0006515; GO:0006516; GO:0006517; GO:0046872; GO:0062023
Pver_gene_g386	15	38	3	12	2	4	0	0	16	118	0	0	0	0	0	0	Peptide-N(4)-(N-acetyl-beta-glucosaminyl)asparagine amidase (PNGase) (EC 3.5.1.52) (N-glycanase 1) (Peptide:N-glycanase)	GO:0000224; GO:0005634; GO:0005737; GO:0005829; GO:0006515; GO:0006516; GO:0006517; GO:0046872
Pver_gene_g387	0	0	0	0	0	0	0	0	0	0	0	0	0	0	0	0	Uncharacterized protein
Pver_gene_g388	0	0	0	0	0	0	0	0	0	0	0	0	0	0	0	0	Uncharacterized protein	GO:0016021
Pver_gene_g389	23	112	3	16	0	0	0	0	3	8	0	0	0	0	0	0	Triple functional domain protein (EC 2.7.11.1) (PTPRF-interacting protein)	GO:0004674; GO:0005089; GO:0005524; GO:0005737; GO:0007411; GO:0007417; GO:0019899; GO:0042995; GO:0045599
Pver_gene_g390	0	0	0	0	0	0	0	0	0	0	0	0	0	0	0	0	Carbamoyl-phosphate synthase [ammonia], mitochondrial (EC 6.3.4.16) (Carbamoyl-phosphate synthetase I) (CPSase I)	GO:0000050; GO:0004087; GO:0004088; GO:0005524; GO:0005739; GO:0006207; GO:0006541; GO:0046872
Pver_gene_g391	0	0	0	0	0	0	0	0	0	0	0	0	0	0	0	0	N-acetylglutamate synthase, mitochondrial (EC 2.3.1.1) [Cleaved into: N-acetylglutamate synthase, mature form (NAGS-M); N-acetylglutamate synthase, conserved domain form (NAGS-C)]	GO:0000050; GO:0004042; GO:0005759; GO:0006526; GO:0016310; GO:0034618; GO:0103045
Pver_gene_g392	0	0	0	0	0	0	0	0	0	0	0	0	0	0	0	0	Centromere/kinetochore protein zw10 homolog	GO:0000070; GO:0000132; GO:0000776; GO:0000777; GO:0000922; GO:0005623; GO:0005634; GO:0005783; GO:0005789; GO:0005828; GO:0005829; GO:0006888; GO:0006890; GO:0007030; GO:0007080; GO:0007093; GO:0007094; GO:0007096; GO:0015031; GO:0016020; GO:0019237; GO:0034501; GO:0051301; GO:0051321; GO:0065003; GO:0070939; GO:1990423
Pver_gene_g393	0	0	0	0	0	0	0	0	0	0	0	0	0	0	0	0	Two pore calcium channel protein 1A (Voltage-dependent calcium channel protein TPC1A) (NtTPC1A)	GO:0000325; GO:0005245; GO:0005509; GO:0005774; GO:0006816; GO:0006952; GO:0016021; GO:0034765
Pver_gene_g394	10	18	4	8	2	3	0	0	11	251	3	87	1	30	0	0	ESF1 homolog (ABT1-associated protein)	GO:0003723; GO:0005654; GO:0005730; GO:0006364
Pver_gene_g395	0	0	0	0	0	0	0	0	0	0	0	0	0	0	0	0	Mitotic spindle assembly checkpoint protein MAD2A (HsMAD2) (Mitotic arrest deficient 2-like protein 1) (MAD2-like protein 1)	GO:0000070; GO:0000132; GO:0000776; GO:0000777; GO:0000922; GO:0005623; GO:0005634; GO:0005654; GO:0005694; GO:0005737; GO:0005829; GO:0006511; GO:0007093; GO:0007094; GO:0008022; GO:0031145; GO:0042177; GO:0042802; GO:0042803; GO:0043066; GO:0044615; GO:0045930; GO:0048471; GO:0051301; GO:0051660; GO:0072686; GO:0090267; GO:1901990; GO:1904667
Pver_gene_g396	0	0	0	0	0	0	0	0	0	0	0	0	0	0	0	0	Angiopoietin-related protein 7 (Angiopoietin-like factor) (Angiopoietin-like protein 7) (Cornea-derived transcript 6 protein)	GO:0005576; GO:0006979
Pver_gene_g397	0	0	0	0	0	0	0	0	0	0	0	0	0	0	0	0	Inhibitor of growth protein 1	GO:0005634; GO:0006606; GO:0007049; GO:0008285; GO:0010941; GO:0035064; GO:0045893; GO:0046872
Pver_gene_g398	8	50	3	23	1	7	0	0	0	0	0	0	0	0	0	0	Neuronal PAS domain-containing protein 3 (Neuronal PAS3) (Basic-helix-loop-helix-PAS protein MOP6) (Class E basic helix-loop-helix protein 12) (bHLHe12) (Member of PAS protein 6) (PAS domain-containing protein 6)	GO:0000790; GO:0000981; GO:0003677; GO:0005634; GO:0005654; GO:0006357; GO:0045893; GO:0045944; GO:0046982
Pver_gene_g399	0	0	0	0	0	0	0	0	0	0	0	0	0	0	0	0	BTB and MATH domain-containing protein 15 (Fragment)	GO:0016567
Pver_gene_g400	0	0	0	0	0	0	0	0	0	0	0	0	0	0	0	0	Angiopoietin-related protein 7 (Angiopoietin-like factor) (Angiopoietin-like protein 7) (Cornea-derived transcript 6 protein)	GO:0005576; GO:0006979
Pver_gene_g401	0	0	0	0	0	0	0	0	0	0	0	0	0	0	0	0	Angiopoietin-related protein 7 (Angiopoietin-like protein 7)	GO:0005576
Pver_gene_g402	0	0	0	0	0	0	0	0	0	0	0	0	0	0	0	0	Long-chain-fatty-acid--CoA ligase 5 (EC 6.2.1.3) (Arachidonate--CoA ligase) (EC 6.2.1.15) (Long-chain acyl-CoA synthetase 5) (LACS 5)	GO:0001676; GO:0003996; GO:0004467; GO:0005524; GO:0005739; GO:0005741; GO:0005783; GO:0005789; GO:0005886; GO:0006631; GO:0007584; GO:0008654; GO:0009744; GO:0009749; GO:0010747; GO:0010867; GO:0015908; GO:0016021; GO:0032000; GO:0032869; GO:0035338; GO:0047676; GO:0070723; GO:0102391; GO:2001236
Pver_gene_g403	0	0	0	0	0	0	0	0	0	0	0	0	0	0	0	0	Tetratricopeptide repeat protein 28 (TPR repeat protein 28)	GO:0005737; GO:0005813; GO:0007049; GO:0007346; GO:0019900; GO:0030496; GO:0051301; GO:0072686; GO:0097431; GO:1990023
Pver_gene_g404	0	0	0	0	0	0	0	0	0	0	0	0	0	0	0	0	G-protein-signaling modulator 2 (Pins homolog)	GO:0000132; GO:0000166; GO:0001965; GO:0005092; GO:0005623; GO:0005737; GO:0005813; GO:0005829; GO:0005938; GO:0007052; GO:0008022; GO:0016328; GO:0019904; GO:0031291; GO:0032991; GO:0042802; GO:0043621; GO:0051301; GO:0051661; GO:0060236; GO:0070840; GO:0097431; GO:0097575; GO:0099738; GO:1904778; GO:1905832
Pver_gene_g405	0	0	0	0	0	0	0	0	0	0	0	0	0	0	0	0	G-protein-signaling modulator 2 (Pins homolog)	GO:0000132; GO:0000166; GO:0001965; GO:0005092; GO:0005623; GO:0005737; GO:0005813; GO:0005829; GO:0005938; GO:0007052; GO:0008022; GO:0016328; GO:0019904; GO:0031291; GO:0032991; GO:0042802; GO:0043621; GO:0051301; GO:0051661; GO:0060236; GO:0070840; GO:0097431; GO:0097575; GO:0099738; GO:1904778; GO:1905832
Pver_gene_g406	0	0	0	0	0	0	0	0	0	0	0	0	0	0	0	0	G-protein-signaling modulator 1 (Activator of G-protein signaling 3)	GO:0000139; GO:0001965; GO:0005092; GO:0005789; GO:0005829; GO:0005886; GO:0007399; GO:0008277; GO:0016239; GO:0030154; GO:0032991; GO:0034260; GO:1905098
Pver_gene_g407	0	0	0	0	0	0	0	0	0	0	0	0	0	0	0	0	Long-chain-fatty-acid--CoA ligase 6 (EC 6.2.1.3) (Arachidonate--CoA ligase) (EC 6.2.1.15) (Long-chain acyl-CoA synthetase 6) (LACS 6) (Long-chain-fatty-acid--CoA ligase, brain isozyme)	GO:0001666; GO:0001676; GO:0003996; GO:0004467; GO:0005524; GO:0005634; GO:0005741; GO:0005778; GO:0005783; GO:0005789; GO:0007405; GO:0007584; GO:0008654; GO:0009629; GO:0010747; GO:0010976; GO:0015908; GO:0016020; GO:0016021; GO:0019432; GO:0019899; GO:0032869; GO:0035338; GO:0042803; GO:0047676; GO:0048545; GO:0048666; GO:0102391
Pver_gene_g409	0	0	0	0	0	0	0	0	0	0	0	0	0	0	0	0	Melanopsin (Opsin-4)	GO:0005502; GO:0005887; GO:0007186; GO:0007601; GO:0007602; GO:0008020; GO:0016021; GO:0018298; GO:0042752; GO:0048511; GO:0071482
Pver_gene_g410	0	0	0	0	0	0	0	0	0	0	0	0	0	0	0	0	Tetratricopeptide repeat protein 32 (TPR repeat protein 32)
Pver_gene_g411	0	0	0	0	0	0	0	0	0	0	0	0	0	0	0	0	General transcription factor IIH subunit 5 (General transcription factor IIH polypeptide 5) (TFB5 ortholog) (TFIIH basal transcription factor complex TTD-A subunit)	GO:0000439; GO:0000462; GO:0005654; GO:0005669; GO:0005675; GO:0005730; GO:0006281; GO:0006289; GO:0006294; GO:0006362; GO:0006366; GO:0070816; GO:0071480
Pver_gene_g412	0	0	0	0	0	0	0	0	0	0	0	0	0	0	0	0	Mitochondrial import inner membrane translocase subunit Tim23	GO:0005744; GO:0006886; GO:0007275; GO:0008320; GO:0015450; GO:0016021; GO:0030150; GO:0031305; GO:0042719; GO:0045039
Pver_gene_g413	0	0	0	0	0	0	0	0	0	0	0	0	0	0	0	0	H/ACA ribonucleoprotein complex non-core subunit NAF1	GO:0000493; GO:0001522; GO:0003723; GO:0005634; GO:0005732; GO:0006364; GO:0042254
Pver_gene_g414	0	0	0	0	0	0	0	0	0	0	0	0	0	0	0	0	60S ribosomal protein L34 (Large ribosomal subunit protein eL34)	GO:0000184; GO:0003723; GO:0003735; GO:0005783; GO:0005829; GO:0006412; GO:0006413; GO:0006614; GO:0019083; GO:0022625; GO:0045296; GO:0070062
Pver_gene_g415	0	0	0	0	0	0	0	0	0	0	0	0	0	0	0	0	Uncharacterized protein	GO:0016021
Pver_gene_g416	0	0	0	0	0	0	0	0	0	0	0	0	0	0	0	0	Solute carrier organic anion transporter family member 4A1 (Organic anion-transporting polypeptide E) (OATP-E) (Sodium-independent organic anion transporter E) (Solute carrier family 21 member 12)	GO:0005887; GO:0008514; GO:0015347; GO:0015349; GO:0015711; GO:0042403; GO:0043252
Pver_gene_g417	0	0	0	0	0	0	0	0	0	0	0	0	0	0	0	0	Double-stranded RNA-binding protein Staufen homolog 2	GO:0003723; GO:0003725; GO:0005730; GO:0005783; GO:0005874; GO:0016020
Pver_gene_g418	0	0	0	0	0	0	0	0	0	0	0	0	0	0	0	0	Phospholipase ABHD3 (EC 3.1.1.32) (EC 3.1.1.4) (Abhydrolase domain-containing protein 3)	GO:0004623; GO:0008970; GO:0016021; GO:0016298; GO:0044255; GO:0046470; GO:0047372; GO:0052739; GO:0052740; GO:0102567; GO:0102568
Pver_gene_g419	0	0	0	0	0	0	0	0	0	0	0	0	0	0	0	0	Vesicle transport through interaction with t-SNAREs homolog 1A (Vesicle transport v-SNARE protein Vti1-like 2) (Vti1-rp2)	GO:0000139; GO:0000149; GO:0005484; GO:0005768; GO:0005776; GO:0005789; GO:0005794; GO:0005829; GO:0006623; GO:0006888; GO:0006891; GO:0006896; GO:0006914; GO:0008021; GO:0012507; GO:0016021; GO:0016189; GO:0030136; GO:0031201; GO:0031902; GO:0042147; GO:0043025; GO:0043231; GO:0044306; GO:0048280; GO:0048471; GO:0050882; GO:0090161
Pver_gene_g420	0	0	0	0	0	0	0	0	0	0	0	0	0	0	0	0	Transcription factor 7 (TCF-7) (T-cell-specific transcription factor 1) (T-cell factor 1) (TCF-1)	GO:0000122; GO:0000978; GO:0001227; GO:0003677; GO:0003700; GO:0005634; GO:0005667; GO:0005719; GO:0006355; GO:0006357; GO:0008013; GO:0016604; GO:0021915; GO:0030538; GO:0033153; GO:0042127; GO:0043565; GO:0044212; GO:0044336; GO:0046632; GO:0048557; GO:0048619; GO:0060070; GO:0071353
Pver_gene_g421	0	0	0	0	0	0	0	0	0	0	0	0	0	0	0	0	Cysteine-rich protein 1 (CRP-1) (Cysteine-rich intestinal protein) (CRIP)	GO:0003680; GO:0005737; GO:0008270; GO:0008301; GO:0008630; GO:0010043; GO:0010468; GO:0042277; GO:0071236; GO:0071493
Pver_gene_g422	0	0	0	0	0	0	0	0	0	0	0	0	0	0	0	0	Probable serine/threonine-protein kinase roco8 (EC 2.7.11.1) (Ras of complex proteins and C-terminal of roc 8)	GO:0004674; GO:0005524; GO:0035556
Pver_gene_g423	31	126	1	3	0	0	0	0	3	3	0	0	0	0	0	0	S-phase kinase-associated protein 1 (Cyclin-A/CDK2-associated protein p19) (p19A) (Organ of Corti protein 2) (OCP-2) (Organ of Corti protein II) (OCP-II) (RNA polymerase II elongation factor-like protein) (SIII) (Transcription elongation factor B polypeptide 1-like) (p19skp1)	GO:0000086; GO:0000209; GO:0002223; GO:0004842; GO:0005623; GO:0005634; GO:0005654; GO:0005737; GO:0005813; GO:0005829; GO:0006879; GO:0008013; GO:0010265; GO:0010972; GO:0016032; GO:0016055; GO:0016567; GO:0019005; GO:0019904; GO:0031146; GO:0031467; GO:0035518; GO:0038061; GO:0038095; GO:0043687; GO:0050852; GO:0051403; GO:0051457; GO:0070498; GO:0097602; GO:1901990
Pver_gene_g424	2	2	0	0	0	0	0	0	0	0	0	0	0	0	0	0	Putative peptidyl-tRNA hydrolase PTRHD1 (EC 3.1.1.29) (Peptidyl-tRNA hydrolase domain-containing protein 1)	GO:0004045
Pver_gene_g425	0	0	0	0	0	0	0	0	0	0	0	0	0	0	0	0	14-3-3 protein zeta	GO:0005615; GO:0005737; GO:0019904
Pver_gene_g426	0	0	0	0	0	0	0	0	0	0	0	0	0	0	0	0	Uncharacterized protein
Pver_gene_g427	0	0	0	0	0	0	0	0	0	0	0	0	0	0	0	0	Cytosolic carboxypeptidase 2 (EC 3.4.17.-) (ATP/GTP-binding protein-like 2)	GO:0004181; GO:0005814; GO:0005829; GO:0008270; GO:0035610; GO:0036064
Pver_gene_g428	0	0	0	0	0	0	0	0	0	0	0	0	0	0	0	0	DDB1- and CUL4-associated factor 13 (WD repeat and SOF domain-containing protein 1)	GO:0000462; GO:0005730; GO:0016567; GO:0032040; GO:0080008
Pver_gene_g429	0	0	0	0	0	0	0	0	0	0	0	0	0	0	0	0	Extracellular calcium-sensing receptor (CaSR) (Parathyroid cell calcium-sensing receptor) (PCaR1) (RaKCaR)	GO:0001503; GO:0002931; GO:0004930; GO:0005178; GO:0005509; GO:0005513; GO:0005623; GO:0005634; GO:0005737; GO:0005886; GO:0005887; GO:0006874; GO:0006915; GO:0007186; GO:0007193; GO:0007200; GO:0007254; GO:0008284; GO:0009986; GO:0010038; GO:0010628; GO:0014070; GO:0016020; GO:0016323; GO:0016324; GO:0016597; GO:0019901; GO:0030424; GO:0032024; GO:0032781; GO:0032782; GO:0035729; GO:0038023; GO:…
Pver_gene_g430	0	0	0	0	0	0	0	0	0	0	0	0	0	0	0	0	Extracellular calcium-sensing receptor (CaSR) (Parathyroid cell calcium-sensing receptor) (PCaR1) (RaKCaR)	GO:0001503; GO:0002931; GO:0004930; GO:0005178; GO:0005509; GO:0005513; GO:0005623; GO:0005634; GO:0005737; GO:0005886; GO:0005887; GO:0006874; GO:0006915; GO:0007186; GO:0007193; GO:0007200; GO:0007254; GO:0008284; GO:0009986; GO:0010038; GO:0010628; GO:0014070; GO:0016020; GO:0016323; GO:0016324; GO:0016597; GO:0019901; GO:0030424; GO:0032024; GO:0032781; GO:0032782; GO:0035729; GO:0038023; GO:…
Pver_gene_g431	0	0	0	0	0	0	0	0	0	0	0	0	0	0	0	0	Extracellular calcium-sensing receptor (CaSR) (Parathyroid cell calcium-sensing receptor) (PCaR1) (RaKCaR)	GO:0001503; GO:0002931; GO:0004930; GO:0005178; GO:0005509; GO:0005513; GO:0005623; GO:0005634; GO:0005737; GO:0005886; GO:0005887; GO:0006874; GO:0006915; GO:0007186; GO:0007193; GO:0007200; GO:0007254; GO:0008284; GO:0009986; GO:0010038; GO:0010628; GO:0014070; GO:0016020; GO:0016323; GO:0016324; GO:0016597; GO:0019901; GO:0030424; GO:0032024; GO:0032781; GO:0032782; GO:0035729; GO:0038023; GO:…
Pver_gene_g432	0	0	0	0	0	0	0	0	0	0	0	0	0	0	0	0	Fibroblast growth factor 1 (FGF-1) (Acidic fibroblast growth factor) (aFGF) (Heparin-binding growth factor 1) (HBGF-1) (Fragment)	GO:0001525; GO:0005104; GO:0005178; GO:0005576; GO:0005615; GO:0005634; GO:0005829; GO:0005938; GO:0008083; GO:0008201; GO:0008284; GO:0008543; GO:0030154; GO:0030335; GO:0044548; GO:0045542; GO:0045766; GO:0045944; GO:0051781; GO:0060681; GO:0072163; GO:1902533
Pver_gene_g433	0	0	0	0	0	0	0	0	0	0	0	0	0	0	0	0	Fibroblast growth factor 1 (FGF-1) (Acidic fibroblast growth factor) (aFGF) (Endothelial cell growth factor) (ECGF) (Heparin-binding growth factor 1) (HBGF-1) [Cleaved into: Endothelial cell growth factor alpha]	GO:0000187; GO:0001525; GO:0001759; GO:0003347; GO:0005104; GO:0005178; GO:0005576; GO:0005615; GO:0005654; GO:0005829; GO:0005938; GO:0008083; GO:0008201; GO:0008284; GO:0008543; GO:0010595; GO:0030324; GO:0030335; GO:0031012; GO:0032148; GO:0034605; GO:0044548; GO:0045542; GO:0045766; GO:0045944; GO:0050679; GO:0051781; GO:0060681; GO:0072163; GO:1901509; GO:1902533; GO:1903672; GO:2000544
Pver_gene_g434	0	0	0	0	0	0	0	0	0	0	0	0	0	0	0	0	Multidrug resistance-associated protein 4	GO:0005524; GO:0008559; GO:0016021; GO:0016887; GO:0042908
Pver_gene_g435	0	0	0	0	0	0	0	0	0	0	0	0	0	0	0	0	Dorsal-ventral patterning tolloid-like protein 1 (EC 3.4.24.-) (Mini fin protein)	GO:0001568; GO:0001707; GO:0001885; GO:0004222; GO:0005509; GO:0005576; GO:0006508; GO:0008233; GO:0008237; GO:0008270; GO:0009953; GO:0030513; GO:0035124; GO:0035162; GO:0036342; GO:0048264
Pver_gene_g436	0	0	0	0	0	0	0	0	0	0	0	0	0	0	0	0	Zinc metalloproteinase nas-30 (EC 3.4.24.-) (Nematode astacin 30)	GO:0004222; GO:0008270
Pver_gene_g437	0	0	0	0	0	0	0	0	0	0	0	0	0	0	0	0	Rhamnosyl O-methyltransferase (EC 2.1.1.-)	GO:0008168; GO:0008610; GO:0032259
Pver_gene_g438	0	0	0	0	0	0	0	0	0	0	0	0	0	0	0	0
Pver_gene_g439	0	0	0	0	0	0	0	0	0	0	0	0	0	0	0	0	Histamine H2 receptor (H2R) (HH2R) (Gastric receptor I)	GO:0001696; GO:0004930; GO:0004969; GO:0004993; GO:0005887; GO:0007187; GO:0007268; GO:0030425; GO:0030594; GO:0045202; GO:0045907
Pver_gene_g440	0	0	0	0	0	0	0	0	0	0	0	0	0	0	0	0	Sodium- and chloride-dependent GABA transporter 2 (GAT-2) (Solute carrier family 6 member 13)	GO:0005332; GO:0005886; GO:0005887; GO:0006836; GO:0042165; GO:0043005
Pver_gene_g441	0	0	0	0	0	0	0	0	0	0	0	0	0	0	0	0	Sodium- and chloride-dependent GABA transporter 1 (GAT-1) (Solute carrier family 6 member 1)	GO:0005332; GO:0005886; GO:0007268; GO:0007612; GO:0009636; GO:0009744; GO:0009986; GO:0010288; GO:0014054; GO:0014074; GO:0015734; GO:0016020; GO:0016021; GO:0030054; GO:0030424; GO:0032229; GO:0032355; GO:0042165; GO:0042220; GO:0043005; GO:0046872; GO:0051260; GO:0051592; GO:0051939; GO:0098810; GO:0098982; GO:0099055; GO:0099056
Pver_gene_g442	0	0	0	0	0	0	0	0	0	0	0	0	0	0	0	0	Sodium- and chloride-dependent GABA transporter 2 (GAT-2) (Solute carrier family 6 member 13)	GO:0005332; GO:0005886; GO:0005887; GO:0042165; GO:0043005
Pver_gene_g443	3	4	0	0	0	0	0	0	3	8	0	0	0	0	0	0	Fibrinogen C domain-containing protein 1	GO:0008061; GO:0016020; GO:0016021; GO:0046872
Pver_gene_g444	21	63	5	21	1	4	0	0	1	1	0	0	0	0	0	0	Paladin	GO:0004725; GO:0005737; GO:0005829
Pver_gene_g445	0	0	0	0	0	0	0	0	0	0	0	0	0	0	0	0	Histone acetyltransferase KAT6B (EC 2.3.1.48) (Histone acetyltransferase MOZ2) (MOZ, YBF2/SAS3, SAS2 and TIP60 protein 4) (MYST-4) (Monocytic leukemia zinc finger protein-related factor)	GO:0000123; GO:0000786; GO:0000790; GO:0003677; GO:0004402; GO:0005634; GO:0005654; GO:0006334; GO:0006355; GO:0008134; GO:0016407; GO:0016573; GO:0042393; GO:0043966; GO:0045892; GO:0045893; GO:0045944; GO:0046872; GO:0070776; GO:1990830
Pver_gene_g446	0	0	0	0	0	0	0	0	0	0	0	0	0	0	0	0	Apoptosis regulator Bcl-2	GO:0000209; GO:0001503; GO:0001541; GO:0001656; GO:0001658; GO:0001662; GO:0001782; GO:0001836; GO:0001952; GO:0002020; GO:0002320; GO:0002326; GO:0002931; GO:0003014; GO:0005623; GO:0005654; GO:0005739; GO:0005741; GO:0005789; GO:0005829; GO:0006470; GO:0006582; GO:0006808; GO:0007015; GO:0007409; GO:0007569; GO:0008584; GO:0008625; GO:0008630; GO:0008631; GO:0009791; GO:0010039; GO:0010224; GO:…
Pver_gene_g447	0	0	0	0	0	0	0	0	0	0	0	0	0	0	0	0	Uncharacterized protein	GO:0016021
Pver_gene_g448	0	0	0	0	0	0	0	0	0	0	0	0	0	0	0	0	WASH complex subunit 3 (Coiled-coil domain-containing protein 53)	GO:0006887; GO:0030041; GO:0071203
Pver_gene_g449	0	0	0	0	0	0	0	0	0	0	0	0	0	0	0	0	Uncharacterized protein
Pver_gene_g450	0	0	0	0	0	0	0	0	0	0	0	0	0	0	0	0	Carboxypeptidase Q (EC 3.4.17.-) (Plasma glutamate carboxypeptidase)	GO:0004180; GO:0005615; GO:0005737; GO:0005764; GO:0005783; GO:0005794; GO:0006508; GO:0042803; GO:0043171; GO:0046872; GO:0070573
Pver_gene_g451	15	60	0	0	0	0	0	0	1	1	0	0	0	0	0	0	Cleavage stimulation factor subunit 3 (CF-1 77 kDa subunit) (Cleavage stimulation factor 77 kDa subunit) (CSTF 77 kDa subunit) (CstF-77)	GO:0003729; GO:0005634; GO:0005654; GO:0006397; GO:0031123
Pver_gene_g452	0	0	0	0	0	0	0	0	0	0	0	0	0	0	0	0	E3 ubiquitin-protein ligase MYLIP (EC 2.3.2.27) (Inducible degrader of the LDL-receptor) (Idol) (Myosin regulatory light chain-interacting protein) (MIR) (RING-type E3 ubiquitin transferase MYLIP)	GO:0004842; GO:0005737; GO:0005856; GO:0005886; GO:0006511; GO:0007399; GO:0008092; GO:0010977; GO:0010989; GO:0016567; GO:0031648; GO:0032803; GO:0042632; GO:0045732; GO:0046872; GO:0061630; GO:0071404
Pver_gene_g453	0	0	0	0	0	0	0	0	0	0	0	0	0	0	0	0	Protein LTO1 homolog (Oral cancer-overexpressed protein 1) (Tumor-amplified and overexpressed sequence 1)	GO:0000723; GO:0005634; GO:0006413; GO:0042273; GO:0106035
Pver_gene_g454	0	0	0	0	0	0	0	0	0	0	0	0	0	0	0	0	Coiled-coil domain-containing protein 34
Pver_gene_g455	0	0	0	0	0	0	0	0	0	0	0	0	0	0	0	0	Transmembrane protein 19	GO:0016021
Pver_gene_g456	0	0	0	0	0	0	0	0	0	0	0	0	0	0	0	0	Bcl-2 homologous antagonist/killer (Apoptosis regulator BAK) (Bcl-2-like protein 7) (Bcl2-L-7)	GO:0001782; GO:0001783; GO:0001836; GO:0001974; GO:0002262; GO:0002352; GO:0005623; GO:0005739; GO:0005741; GO:0005783; GO:0005829; GO:0006915; GO:0007420; GO:0007568; GO:0008053; GO:0008283; GO:0008285; GO:0008630; GO:0008635; GO:0009620; GO:0010046; GO:0010225; GO:0010248; GO:0010332; GO:0010524; GO:0010629; GO:0014070; GO:0031018; GO:0031072; GO:0031100; GO:0031307; GO:0032469; GO:0032471; GO:…
Pver_gene_g457	0	0	0	0	0	0	0	0	0	0	0	0	0	0	0	0	CUGBP Elav-like family member 2 (CELF-2) (Bruno-like protein 3) (CUG triplet repeat RNA-binding protein 2) (CUG-BP2) (CUG-BP- and ETR-3-like factor 2) (ELAV-type RNA-binding protein 3) (ETR-3) (RNA-binding protein BRUNOL-3)	GO:0003723; GO:0005634; GO:0005737; GO:0006397
Pver_gene_g458	0	0	0	0	0	0	0	0	0	0	0	0	0	0	0	0	Chondroitin sulfate ABC endolyase (EC 4.2.2.20) (Chondroitin ABC endoeliminase) (Chondroitin ABC lyase I) (Chondroitin sulfate ABC lyase I) (ChS ABC lyase I) (Chondroitinase ABC I) (cABC I) (Endochondroitinase ABC) (Condoliase)	GO:0005576; GO:0005975; GO:0006027; GO:0030246; GO:0034000; GO:0042597; GO:0046872
Pver_gene_g459	0	0	0	0	0	0	0	0	0	0	0	0	0	0	0	0	Chondroitin sulfate ABC exolyase (EC 4.2.2.21) (Chondroitin ABC exoeliminase) (Chondroitin ABC lyase II) (Chondroitin sulfate ABC lyase II) (ChS ABC lyase II) (Chondroitinase ABC II) (cABC II) (Exochondroitinase ABC)	GO:0000287; GO:0005509; GO:0005576; GO:0005975; GO:0006027; GO:0030209; GO:0030246; GO:0034000; GO:0034001; GO:0042597
Pver_gene_g460	0	0	0	0	0	0	0	0	0	0	0	0	0	0	0	0	Acidic phospholipase A2 S7-48J (svPLA2) (EC 3.1.1.4) (ASPLA4) (Phosphatidylcholine 2-acylhydrolase)	GO:0004623; GO:0005509; GO:0005576; GO:0006644; GO:0009405; GO:0016042; GO:0050482; GO:0090729; GO:0102567; GO:0102568
Pver_gene_g461	0	0	0	0	0	0	0	0	0	0	0	0	0	0	0	0	Hairy/enhancer-of-split related with YRPW motif protein	GO:0000122; GO:0000977; GO:0001227; GO:0003677; GO:0005634; GO:0007219; GO:0009952; GO:0030154; GO:0046983; GO:0048664; GO:0050767
Pver_gene_g462	0	0	0	0	0	0	0	0	0	0	0	0	0	0	0	0	Phospholipase A2 (EC 3.1.1.4) (Group IB phospholipase A2) (PLA2-Ib) (Phosphatidylcholine 2-acylhydrolase 1B)	GO:0002227; GO:0004623; GO:0005102; GO:0005509; GO:0005576; GO:0005615; GO:0006633; GO:0006644; GO:0008284; GO:0009395; GO:0009986; GO:0016042; GO:0019731; GO:0030141; GO:0046470; GO:0047498; GO:0048146; GO:0050482; GO:0050830; GO:0061844; GO:0102567; GO:0102568
Pver_gene_g463	0	0	0	0	0	0	0	0	0	0	0	0	0	0	0	0	CUE domain-containing protein 2	GO:0005654; GO:0005829; GO:0010936; GO:0031965; GO:1900016
Pver_gene_g464	0	0	0	0	0	0	0	0	0	0	0	0	0	0	0	0	Collagen alpha-1(XXII) chain	GO:0005201; GO:0005576; GO:0005581; GO:0005615; GO:0005788; GO:0030198; GO:0031012
Pver_gene_g465	1	1	0	0	0	0	0	0	0	0	0	0	0	0	0	0	Transcriptional enhancer factor TEF-1 (NTEF-1) (Protein GT-IIC) (TEA domain family member 1) (TEAD-1) (Transcription factor 13) (TCF-13)	GO:0000978; GO:0000981; GO:0000987; GO:0001085; GO:0001134; GO:0001223; GO:0003143; GO:0003700; GO:0005634; GO:0005654; GO:0005667; GO:0006355; GO:0007507; GO:0010468; GO:0014883; GO:0030903; GO:0035329; GO:0042127; GO:0043565; GO:0044212; GO:0045893; GO:0045944; GO:0046982; GO:0048339; GO:0048368; GO:0065003; GO:0071148; GO:0071300; GO:0071902; GO:1902459; GO:1902895
Pver_gene_g466	0	0	0	0	0	0	0	0	0	0	0	0	0	0	0	0	Fructose-2,6-bisphosphatase TIGAR B (EC 3.1.3.46) (TP53-induced glycolysis and apoptosis regulator B)	GO:0003824; GO:0004083; GO:0004331; GO:0005634; GO:0005737; GO:0005739; GO:0005741; GO:0006003; GO:0006914; GO:0006915; GO:0030388
Pver_gene_g468	0	0	0	0	0	0	0	0	0	0	0	0	0	0	0	0	Predicted protein	GO:0042981
Pver_gene_g469	0	0	0	0	0	0	0	0	0	0	0	0	0	0	0	0	Mitochondrial glutamate carrier 2 (GC-2) (Glutamate/H(+) symporter 2) (Solute carrier family 25 member 18)	GO:0005313; GO:0005743; GO:0015183; GO:0015293; GO:0015810; GO:0015813; GO:0016021; GO:0043490
Pver_gene_g470	0	0	0	0	0	0	0	0	0	0	0	0	0	0	0	0	V-type proton ATPase subunit E (V-ATPase subunit E) (V-ATPase 26 kDa subunit) (Vacuolar proton pump subunit E)	GO:0000221; GO:0005886; GO:0007430; GO:0033181; GO:0035002; GO:0045176; GO:0046961; GO:1902600
Pver_gene_g471	0	0	0	0	0	0	0	0	0	0	0	0	0	0	0	0	Microfibril-associated glycoprotein 4	GO:0001527; GO:0005576; GO:0007155; GO:0009650; GO:0010712; GO:0048251; GO:0062023; GO:0071493; GO:0071953; GO:0097435
Pver_gene_g472	0	0	0	0	0	0	0	0	0	0	0	0	0	0	0	0	Fibrinogen C domain-containing protein 1	GO:0008061; GO:0016021; GO:0046872
Pver_gene_g473	0	0	0	0	0	0	0	0	0	0	0	0	0	0	0	0	Tachykinin-like peptides receptor 86C (NKD)	GO:0002121; GO:0004995; GO:0005887; GO:0007186; GO:0007217; GO:0007218; GO:0008188; GO:0016021
Pver_gene_g474	0	0	0	0	0	0	0	0	0	0	0	0	0	0	0	0	Leucine-rich repeat and IQ domain-containing protein 3 (Leucine-rich repeat-containing protein 44)
Pver_gene_g475	0	0	0	0	0	0	0	0	0	0	0	0	0	0	0	0	Uncharacterized protein
Pver_gene_g476	0	0	0	0	0	0	0	0	0	0	0	0	0	0	0	0
Pver_gene_g477	0	0	0	0	0	0	0	0	0	0	0	0	0	0	0	0	Ubiquitin-like protein 5	GO:0000398; GO:0005634; GO:0005737; GO:0006464; GO:0031386
Pver_gene_g478	0	0	0	0	0	0	0	0	0	0	0	0	0	0	0	0	Delta-aminolevulinic acid dehydratase (ALADH) (EC 4.2.1.24) (Porphobilinogen synthase)	GO:0001666; GO:0003824; GO:0004655; GO:0005576; GO:0005634; GO:0005829; GO:0006782; GO:0006783; GO:0006979; GO:0008270; GO:0009635; GO:0010039; GO:0010043; GO:0010044; GO:0010212; GO:0010266; GO:0010269; GO:0014823; GO:0032025; GO:0032496; GO:0033197; GO:0034774; GO:0042802; GO:0043200; GO:0043312; GO:0045471; GO:0046685; GO:0046686; GO:0046689; GO:0051260; GO:0051384; GO:0051597; GO:0070062; GO:…
Pver_gene_g479	0	0	0	0	0	0	0	0	0	0	0	0	0	0	0	0	Acyl-CoA-binding domain-containing protein 6	GO:0000062; GO:0005737; GO:0008289
Pver_gene_g480	0	0	0	0	0	0	0	0	0	0	0	0	0	0	0	0	WD repeat-containing protein 31 (Spermatid WD repeat-containing protein) (spWD)
Pver_gene_g481	0	0	0	0	0	0	0	0	0	0	0	0	0	0	0	0	Neuronal acetylcholine receptor subunit alpha-7	GO:0000187; GO:0001540; GO:0001666; GO:0005623; GO:0005737; GO:0005886; GO:0005887; GO:0005892; GO:0006816; GO:0006874; GO:0007165; GO:0007268; GO:0007271; GO:0008284; GO:0015464; GO:0015643; GO:0017081; GO:0022848; GO:0030054; GO:0030424; GO:0030425; GO:0032720; GO:0034220; GO:0035094; GO:0042166; GO:0042391; GO:0042803; GO:0043005; GO:0043204; GO:0045202; GO:0045211; GO:0045766; GO:0050877; GO:…
Pver_gene_g482	8	25	0	0	0	0	0	0	0	0	0	0	0	0	0	0	Neurogenic locus notch homolog protein 1 (Notch 1) [Cleaved into: Notch 1 extracellular truncation (NEXT); Notch 1 intracellular domain (NICD)]	GO:0001525; GO:0005509; GO:0005634; GO:0005886; GO:0006355; GO:0016021; GO:0030154; GO:0038023; GO:0050793; GO:0060271; GO:0061314
Pver_gene_g483	0	0	0	0	0	0	0	0	0	0	0	0	0	0	0	0	28S ribosomal protein S2, mitochondrial (MRP-S2) (S2mt) (Mitochondrial small ribosomal subunit protein uS2m)	GO:0003735; GO:0005739; GO:0005743; GO:0005763; GO:0032543; GO:0061668; GO:0070125; GO:0070126
Pver_gene_g484	0	0	0	0	0	0	0	0	0	0	0	0	0	0	0	0	Potassium channel subfamily T member 1 (KCa4.1)	GO:0005228; GO:0005886; GO:0015271; GO:0016021
Pver_gene_g485	0	0	0	0	0	0	0	0	0	0	0	0	0	0	0	0	Calcium homeostasis modulator protein 5 (Protein FAM26E)	GO:0005887; GO:0006811
Pver_gene_g486	0	0	0	0	0	0	0	0	0	0	0	0	0	0	0	0	Uncharacterized protein	GO:0016021
Pver_gene_g487	0	0	0	0	0	0	0	0	0	0	0	0	0	0	0	0	Serine/threonine-protein kinase TNNI3K (EC 2.7.11.1) (Cardiac ankyrin repeat kinase) (Cardiac troponin I-interacting kinase) (TNNI3-interacting kinase)	GO:0002027; GO:0004672; GO:0004674; GO:0005524; GO:0005634; GO:0005737; GO:0006468; GO:0008022; GO:0031013; GO:0046872; GO:0055117; GO:0086069; GO:1903779
Pver_gene_g488	0	0	0	0	0	0	0	0	0	0	0	0	0	0	0	0	Contactin-associated protein-like 5 (Cell recognition molecule Caspr5)	GO:0007155; GO:0016021
Pver_gene_g489	0	0	0	0	0	0	0	0	0	0	0	0	0	0	0	0	Contactin-associated protein like 5-3 (Cell recognition molecule Caspr5-3) (Cell recognition molecule Caspr5c) (Contactin-associated protein-like 5c)	GO:0005509; GO:0007155; GO:0016021
Pver_gene_g490	0	0	0	0	0	0	0	0	0	0	0	0	0	0	0	0	Contactin-associated protein-like 2 (Cell recognition molecule Caspr2)	GO:0002020; GO:0005769; GO:0005794; GO:0005886; GO:0007155; GO:0007612; GO:0008038; GO:0008076; GO:0009986; GO:0016020; GO:0016021; GO:0019899; GO:0021761; GO:0030424; GO:0030425; GO:0030534; GO:0030673; GO:0031175; GO:0033010; GO:0033270; GO:0035176; GO:0042297; GO:0043005; GO:0043025; GO:0044224; GO:0044309; GO:0044325; GO:0045163; GO:0048812; GO:0060076; GO:0071205; GO:0071625; GO:0097060; GO:…
Pver_gene_g491	0	0	0	0	0	0	0	0	0	0	0	0	0	0	0	0	Piezo-type mechanosensitive ion channel component 1 (Membrane protein induced by beta-amyloid treatment) (Mib) (Protein FAM38A)	GO:0005261; GO:0005783; GO:0005789; GO:0005886; GO:0006812; GO:0008381; GO:0016021; GO:0031258; GO:0033116; GO:0033625; GO:0033634; GO:0042391; GO:0050982; GO:0071260
Pver_gene_g492	0	0	0	0	0	0	0	0	0	0	0	0	0	0	0	0	Multidrug and toxin extrusion protein 1 (MATE-1) (Solute carrier family 47 member 1)	GO:0005886; GO:0015297; GO:0016020; GO:0016021; GO:0022857; GO:0042910
Pver_gene_g493	0	0	0	0	0	0	0	0	0	0	0	0	0	0	0	0	Dolichyl-diphosphooligosaccharide--protein glycosyltransferase subunit DAD1 (Oligosaccharyl transferase subunit DAD1) (Defender against cell death 1) (DAD-1)	GO:0001824; GO:0004579; GO:0006486; GO:0006487; GO:0006915; GO:0008250; GO:0016021; GO:0043066
Pver_gene_g494	0	0	0	0	0	0	0	0	0	0	0	0	0	0	0	0	DNA replication complex GINS protein PSF3 (GINS complex subunit 3)	GO:0005654; GO:0006271
Pver_gene_g495	0	0	0	0	0	0	0	0	0	0	0	0	0	0	0	0	Putative sodium-coupled neutral amino acid transporter 7 (Solute carrier family 38 member 7)	GO:0003333; GO:0005290; GO:0005313; GO:0006814; GO:0015171; GO:0015179; GO:0015180; GO:0015182; GO:0015183; GO:0015186; GO:0015190; GO:0015191; GO:0015194; GO:0016021; GO:0030424; GO:0043025
Pver_gene_g496	0	0	0	0	0	0	0	0	0	0	0	0	0	0	0	0	Putative sodium-coupled neutral amino acid transporter 7 (Solute carrier family 38 member 7)	GO:0003333; GO:0005290; GO:0005313; GO:0006814; GO:0015171; GO:0015179; GO:0015180; GO:0015182; GO:0015183; GO:0015186; GO:0015190; GO:0015191; GO:0015194; GO:0016021; GO:0030424; GO:0043025
Pver_gene_g497	0	0	0	0	0	0	0	0	0	0	0	0	0	0	0	0	Diphosphomevalonate decarboxylase (EC 4.1.1.33) (Mevalonate (diphospho)decarboxylase) (MDDase) (Mevalonate pyrophosphate decarboxylase)	GO:0004163; GO:0005524; GO:0005777; GO:0005782; GO:0005829; GO:0006695; GO:0008284; GO:0008299; GO:0019287; GO:0030544; GO:0042493; GO:0042803
Pver_gene_g498	0	0	0	0	0	0	0	0	0	0	0	0	0	0	0	0	Protein arginine N-methyltransferase 7 (EC 2.1.1.321) (Histone-arginine N-methyltransferase PRMT7) ([Myelin basic protein]-arginine N-methyltransferase PRMT7)	GO:0000387; GO:0005634; GO:0005829; GO:0006349; GO:0008757; GO:0018216; GO:0030154; GO:0034969; GO:0035241; GO:0035243; GO:0043046; GO:0044020
Pver_gene_g500	0	0	0	0	0	0	0	0	0	0	0	0	0	0	0	0	Uncharacterized protein (Fragment)
Pver_gene_g501	0	0	0	0	0	0	0	0	0	0	0	0	0	0	0	0	Dehydrogenase/reductase SDR family member 1 (EC 1.1.-.-)	GO:0005739; GO:0005743; GO:0005783; GO:0016491
Pver_gene_g502	0	0	0	0	0	0	0	0	0	0	0	0	0	0	0	0	Dehydrogenase/reductase SDR family member 4 (EC 1.1.1.184) (NADPH-dependent carbonyl reductase/NADP-retinol dehydrogenase) (CR) (PHCR) (NADPH-dependent retinol dehydrogenase/reductase) (NRDR) (humNRDR) (Peroxisomal short-chain alcohol dehydrogenase) (PSCD) (SCAD-SRL) (Short chain dehydrogenase/reductase family 25C member 2) (Short-chain dehydrogenase/reductase family member 4)	GO:0000253; GO:0004090; GO:0005634; GO:0005739; GO:0005777; GO:0005778; GO:0005782; GO:0005789; GO:0005829; GO:0006066; GO:0006625; GO:0008202; GO:0016655; GO:0018455; GO:0042180; GO:0051262; GO:0055114
Pver_gene_g503	0	0	0	0	0	0	0	0	0	0	0	0	0	0	0	0	Transient receptor potential cation channel subfamily A member 1 (Ankyrin-like with transmembrane domains protein 1) (Wasabi receptor)	GO:0005216; GO:0005245; GO:0005262; GO:0005623; GO:0005887; GO:0006816; GO:0007166; GO:0009409; GO:0010033; GO:0014070; GO:0014832; GO:0015267; GO:0015278; GO:0016324; GO:0019233; GO:0030424; GO:0032421; GO:0034605; GO:0035774; GO:0042493; GO:0042542; GO:0042802; GO:0048265; GO:0050955; GO:0050966; GO:0050968; GO:0051289; GO:0070417; GO:0070588; GO:0071244; GO:0071313; GO:0097553; GO:0097604; GO:…
Pver_gene_g504	0	0	0	0	0	0	0	0	0	0	0	0	0	0	0	0	GTP-binding protein Di-Ras2 (Distinct subgroup of the Ras family member 2)	GO:0003924; GO:0005525; GO:0005886; GO:0007165; GO:0019003
Pver_gene_g505	0	0	0	0	0	0	0	0	0	0	0	0	0	0	0	0	Ankyrin repeat domain-containing protein SOWAHA (Ankyrin repeat domain-containing protein 43) (Protein sosondowah homolog A)
Pver_gene_g507	0	0	0	0	0	0	0	0	0	0	0	0	0	0	0	0	Cytochrome P450 10 (EC 1.14.-.-) (CYPX)	GO:0004497; GO:0005506; GO:0016705; GO:0020037
Pver_gene_g508	0	0	0	0	0	0	0	0	0	0	0	0	0	0	0	0	Transmembrane prolyl 4-hydroxylase (P4H-TM) (EC 1.14.11.29) (Hypoxia-inducible factor prolyl hydroxylase 4) (HIF-PH4) (HIF-prolyl hydroxylase 4) (HPH-4)	GO:0005506; GO:0005509; GO:0005783; GO:0005789; GO:0016021; GO:0016706; GO:0018401; GO:0031418; GO:0045646
Pver_gene_g509	0	0	0	0	0	0	0	0	0	0	0	0	0	0	0	0	Probable ATP-dependent RNA helicase DDX27 (EC 3.6.4.13) (DEAD box protein 27)	GO:0003723; GO:0003724; GO:0005524; GO:0005694; GO:0005730; GO:0006364
Pver_gene_g510	0	0	0	0	0	0	0	0	0	0	0	0	0	0	0	0	Deoxyribodipyrimidine photo-lyase (EC 4.1.99.3) (DNA photolyase) (Photoreactivating enzyme)	GO:0003677; GO:0003904; GO:0006281; GO:0018298
Pver_gene_g511	0	0	0	0	0	0	0	0	0	0	0	0	0	0	0	0	Eukaryotic peptide chain release factor GTP-binding subunit ERF3A (Eukaryotic peptide chain release factor subunit 3a) (eRF3a) (G1 to S phase transition protein 1 homolog)	GO:0000082; GO:0000184; GO:0002184; GO:0003723; GO:0003747; GO:0003924; GO:0005525; GO:0005829; GO:0006412; GO:0006449; GO:0006479; GO:0018444
Pver_gene_g512	0	0	0	0	0	0	0	0	0	0	0	0	0	0	0	0	Uncharacterized protein
Pver_gene_g513	13	29	0	0	0	0	0	0	19	99	1	1	1	1	0	0	Fibropellin-1 (Epidermal growth factor-related protein 1) (Fibropellin-I) (SpEGF I) (UEGF-1)	GO:0005112; GO:0005509; GO:0005615; GO:0009374; GO:0031410; GO:0032579
Pver_gene_g514	0	0	0	0	0	0	0	0	0	0	0	0	0	0	0	0	Avidin-related protein 6	GO:0005576; GO:0009374
Pver_gene_g515	0	0	0	0	0	0	0	0	0	0	0	0	0	0	0	0	Low-density lipoprotein receptor-related protein 4 (LRP-4) (Multiple epidermal growth factor-like domains 7)	GO:0001822; GO:0001932; GO:0001942; GO:0005509; GO:0005886; GO:0006897; GO:0008104; GO:0009953; GO:0009954; GO:0009986; GO:0014069; GO:0016021; GO:0016055; GO:0030279; GO:0030326; GO:0030425; GO:0030971; GO:0031594; GO:0034185; GO:0042475; GO:0042733; GO:0042803; GO:0043025; GO:0043113; GO:0044853; GO:0048813; GO:0048856; GO:0050731; GO:0050771; GO:0050808; GO:0051124; GO:0051290; GO:0060173; GO:…
Pver_gene_g516	0	0	0	0	0	0	0	0	0	0	0	0	0	0	0	0	E3 ubiquitin-protein ligase CCNB1IP1	GO:0000795; GO:0007131; GO:0061630
Pver_gene_g517	0	0	0	0	0	0	0	0	0	0	0	0	0	0	0	0	Expressed conserved protein
Pver_gene_g518	0	0	0	0	0	0	0	0	0	0	0	0	0	0	0	0	Complement C3 (C3 and PZP-like alpha-2-macroglobulin domain-containing protein 1) [Cleaved into: Complement C3 beta chain; C3-beta-c (C3bc); Complement C3 alpha chain; C3a anaphylatoxin; Acylation stimulating protein (ASP) (C3adesArg); Complement C3b alpha' chain; Complement C3c alpha' chain fragment 1; Complement C3dg fragment; Complement C3g fragment; Complement C3d fragment; Complement C3f fra…	GO:0001798; GO:0001934; GO:0001970; GO:0004866; GO:0005102; GO:0005576; GO:0005615; GO:0005788; GO:0005886; GO:0006631; GO:0006954; GO:0006955; GO:0006956; GO:0006957; GO:0006958; GO:0007165; GO:0007186; GO:0009617; GO:0009986; GO:0010575; GO:0010828; GO:0010866; GO:0010884; GO:0016322; GO:0030449; GO:0031715; GO:0032991; GO:0034774; GO:0035578; GO:0043312; GO:0043687; GO:0044267; GO:0045745; GO:…
Pver_gene_g519	0	0	0	0	0	0	0	0	0	0	0	0	0	0	0	0	Chitin-binding domain protein cbd-1	GO:0005576; GO:0006030; GO:0007275; GO:0008061; GO:0030703; GO:0071944; GO:1903078; GO:1904778
Pver_gene_g520	0	0	0	0	0	0	0	0	0	0	0	0	0	0	0	0	Nuclease EXOG, mitochondrial (EC 3.1.30.-) (Endonuclease G-like 1) (Endo G-like 1)	GO:0000014; GO:0000737; GO:0003676; GO:0004519; GO:0004521; GO:0005634; GO:0005739; GO:0005743; GO:0006309; GO:0008409; GO:0032991; GO:0046872
Pver_gene_g521	0	0	0	0	0	0	0	0	0	0	0	0	0	0	0	0	Nuclease EXOG, mitochondrial (EC 3.1.30.-) (Endonuclease G-like 1) (Endo G-like 1)	GO:0003676; GO:0004519; GO:0005743; GO:0046872
Pver_gene_g522	0	0	0	0	0	0	0	0	0	0	0	0	0	0	0	0	Tetratricopeptide repeat protein 28 (TPR repeat protein 28)	GO:0005737; GO:0005813; GO:0007049; GO:0007346; GO:0019900; GO:0030496; GO:0051301; GO:0072686; GO:0097431; GO:1990023
Pver_gene_g523	0	0	0	0	0	0	0	0	0	0	0	0	0	0	0	0	Sushi, von Willebrand factor type A, EGF and pentraxin domain-containing protein 1 (Polydom)	GO:0003682; GO:0005509; GO:0005576; GO:0005615; GO:0005737; GO:0007155; GO:0016020
Pver_gene_g524	0	0	0	0	0	0	0	0	0	0	0	0	0	0	0	0	Sushi, von Willebrand factor type A, EGF and pentraxin domain-containing protein 1	GO:0003682; GO:0005509; GO:0005576; GO:0005737; GO:0007155; GO:0016020
Pver_gene_g525	0	0	0	0	0	0	0	0	0	0	0	0	0	0	0	0	Tyrosine-protein kinase SPK-1	GO:0004672; GO:0005524
Pver_gene_g526	0	0	0	0	0	0	0	0	0	0	0	0	0	0	0	0	DNA-dependent protein kinase catalytic subunit (DNA-PK catalytic subunit) (DNA-PKcs) (EC 2.7.11.1)	GO:0003677; GO:0004677; GO:0005524; GO:0005730; GO:0006303; GO:0070419; GO:0072431
Pver_gene_g527	0	0	0	0	0	0	0	0	0	0	0	0	0	0	0	0	DNA-dependent protein kinase catalytic subunit (DNA-PK catalytic subunit) (DNA-PKcs) (EC 2.7.11.1) (DNPK1) (p460)	GO:0000723; GO:0000784; GO:0001756; GO:0001933; GO:0002218; GO:0002326; GO:0002328; GO:0002360; GO:0002638; GO:0003690; GO:0003723; GO:0004672; GO:0004674; GO:0004677; GO:0005524; GO:0005634; GO:0005654; GO:0005667; GO:0005730; GO:0005829; GO:0005958; GO:0006302; GO:0006303; GO:0006464; GO:0006468; GO:0006974; GO:0007420; GO:0007507; GO:0008134; GO:0008630; GO:0010332; GO:0014823; GO:0016020; GO:…
Pver_gene_g528	0	0	0	0	0	0	0	0	0	0	0	0	0	0	0	0	Probable RNA-directed DNA polymerase from transposon BS (EC 2.7.7.49) (Reverse transcriptase)	GO:0003964; GO:0006313
Pver_gene_g529	0	0	0	0	0	0	0	0	0	0	0	0	0	0	0	0	Uncharacterized protein
Pver_gene_g530	0	0	0	0	0	0	0	0	0	0	0	0	0	0	0	0
Pver_gene_g531	0	0	0	0	0	0	0	0	0	0	0	0	0	0	0	0	Macrophage receptor MARCO (Macrophage receptor with collagenous structure)	GO:0005044; GO:0005581; GO:0005886; GO:0016021; GO:0045087
Pver_gene_g532	0	0	0	0	0	0	0	0	0	0	0	0	0	0	0	0	Transposon Ty3-I Gag-Pol polyprotein
Pver_gene_g533	0	0	0	0	0	0	0	0	0	0	0	0	0	0	0	0	Anionic trypsin-1 (EC 3.4.21.4) (Anionic trypsin I) (Pretrypsinogen I) (Serine protease 1)	GO:0004252; GO:0005615; GO:0006508; GO:0007584; GO:0007586; GO:0010033; GO:0031000; GO:0035094; GO:0046872
Pver_gene_g534	0	0	0	0	0	0	0	0	0	0	0	0	0	0	0	0	Uncharacterized protein
Pver_gene_g535	0	0	0	0	0	0	0	0	0	0	0	0	0	0	0	0	Fibrillin-1 [Cleaved into: Asprosin]	GO:0001501; GO:0001527; GO:0001656; GO:0001822; GO:0005178; GO:0005179; GO:0005201; GO:0005509; GO:0005576; GO:0005604; GO:0005615; GO:0006006; GO:0007507; GO:0008201; GO:0010737; GO:0031012; GO:0033627; GO:0034199; GO:0035582; GO:0035583; GO:0042593; GO:0042802; GO:0043010; GO:0044877; GO:0045671; GO:0048048; GO:0048050; GO:0062023; GO:0071560; GO:1990314; GO:2001205
Pver_gene_g536	0	0	0	0	0	0	0	0	0	0	0	0	0	0	0	0	Uromodulin (Tamm-Horsfall urinary glycoprotein) (THP) [Cleaved into: Uromodulin, secreted form]	GO:0000922; GO:0005509; GO:0005796; GO:0005929; GO:0006968; GO:0007157; GO:0007159; GO:0007588; GO:0008285; GO:0016323; GO:0016324; GO:0019864; GO:0019898; GO:0031225; GO:0050801; GO:0060170; GO:0070062; GO:0072218; GO:0072221; GO:0072233; GO:1990266
Pver_gene_g537	0	0	0	0	0	0	0	0	0	0	0	0	0	0	0	0	Sideroflexin-5	GO:0005739; GO:0006865; GO:0015137; GO:0016021; GO:0031966
Pver_gene_g538	0	0	0	0	0	0	0	0	0	0	0	0	0	0	0	0	Uncharacterized protein
Pver_gene_g539	14	71	2	11	0	0	0	0	3	4	0	0	0	0	0	0	Histone-lysine N-methyltransferase, H3 lysine-36 and H4 lysine-20 specific (EC 2.1.1.-) (Androgen receptor coactivator 267 kDa protein) (Androgen receptor-associated protein of 267 kDa) (H3-K36-HMTase) (H4-K20-HMTase) (Lysine N-methyltransferase 3B) (Nuclear receptor-binding SET domain-containing protein 1) (NR-binding SET domain-containing protein)	GO:0000122; GO:0000414; GO:0000785; GO:0000978; GO:0003682; GO:0003712; GO:0003714; GO:0005634; GO:0005654; GO:0006355; GO:0008270; GO:0016571; GO:0030331; GO:0033135; GO:0042799; GO:0042974; GO:0045893; GO:0046965; GO:0046966; GO:0046975; GO:0050681; GO:1903025
Pver_gene_g540	0	0	0	0	0	0	0	0	0	0	0	0	0	0	0	0	Vesicle transport protein SEC20 (BCL2/adenovirus E1B 19 kDa protein-interacting protein 1) (Transformation-related gene 8 protein) (TRG-8)	GO:0005484; GO:0005635; GO:0005737; GO:0005783; GO:0005789; GO:0006890; GO:0006915; GO:0007029; GO:0016320; GO:0030176; GO:0031201; GO:0031966; GO:0043066; GO:0043231; GO:0097194
Pver_gene_g541	0	0	0	0	0	0	0	0	0	0	0	0	0	0	0	0	Hexokinase-2 (EC 2.7.1.1) (Hexokinase type II) (HK II)	GO:0001666; GO:0001678; GO:0002931; GO:0004340; GO:0004396; GO:0005524; GO:0005536; GO:0005623; GO:0005739; GO:0005741; GO:0005829; GO:0005886; GO:0006002; GO:0006006; GO:0006096; GO:0007595; GO:0008637; GO:0008865; GO:0016529; GO:0019158; GO:0035795; GO:0045766; GO:0046324; GO:0046835; GO:0051156; GO:0072655; GO:0072656; GO:1904925; GO:1990830; GO:2000378
Pver_gene_g542	0	0	0	0	0	0	0	0	0	0	0	0	0	0	0	0	Hexokinase-2 (EC 2.7.1.1) (Hexokinase type II) (HK II)	GO:0001666; GO:0001678; GO:0002931; GO:0004340; GO:0004396; GO:0005524; GO:0005536; GO:0005623; GO:0005739; GO:0005741; GO:0005829; GO:0005886; GO:0006002; GO:0006006; GO:0006096; GO:0007595; GO:0008637; GO:0008865; GO:0016529; GO:0019158; GO:0035795; GO:0045766; GO:0046324; GO:0046835; GO:0051156; GO:0072655; GO:0072656; GO:1904925; GO:1990830; GO:2000378
Pver_gene_g543	0	0	0	0	0	0	0	0	0	0	0	0	0	0	0	0	TAF5-like RNA polymerase II p300/CBP-associated factor-associated factor 65 kDa subunit 5L (TAF5L) (PCAF-associated factor 65 beta) (PAF65-beta)	GO:0003713; GO:0004402; GO:0005634; GO:0006355; GO:0016607; GO:0030914; GO:0033276; GO:0036464; GO:0043966; GO:1904672
Pver_gene_g544	18	65	1	3	0	0	0	0	1	1	1	1	1	1	0	0	Zinc finger protein 358	GO:0003677; GO:0005634; GO:0019827; GO:0021915; GO:0035115; GO:0046872
Pver_gene_g545	0	0	0	0	0	0	0	0	0	0	0	0	0	0	0	0	Protein boule	GO:0003723; GO:0003729; GO:0003730; GO:0005634; GO:0005737; GO:0006417; GO:0007275; GO:0007283; GO:0008315; GO:0008494; GO:0030154; GO:0043204; GO:0045924; GO:0045948; GO:0048137; GO:0070935
Pver_gene_g546	0	0	0	0	0	0	0	0	0	0	0	0	0	0	0	0	Uncharacterized protein	GO:0016021
Pver_gene_g547	0	0	0	0	0	0	0	0	0	0	0	0	0	0	0	0	Uncharacterized protein	GO:0016021
Pver_gene_g548	17	56	2	8	0	0	0	0	1	1	0	0	0	0	0	0	U5 small nuclear ribonucleoprotein 200 kDa helicase (EC 3.6.4.13) (Activating signal cointegrator 1 complex subunit 3-like 1) (BRR2 homolog) (U5 snRNP-specific 200 kDa protein) (U5-200KD)	GO:0000354; GO:0000388; GO:0000398; GO:0001649; GO:0003723; GO:0003724; GO:0004386; GO:0005524; GO:0005634; GO:0005654; GO:0005681; GO:0005682; GO:0016020; GO:0042802; GO:0046540; GO:0071005; GO:0071006; GO:0071013; GO:0071014
Pver_gene_g549	0	0	0	0	0	0	0	0	0	0	0	0	0	0	0	0	Beta-1 adrenergic receptor (Beta-1 adrenoreceptor) (Beta-1 adrenoceptor) (x-BETA1AR)	GO:0004940; GO:0005088; GO:0005769; GO:0005886; GO:0016021; GO:0043547; GO:0045823; GO:0071880
Pver_gene_g550	0	0	0	0	0	0	0	0	0	0	0	0	0	0	0	0	Histamine H2 receptor (H2R) (HH2R) (Gastric receptor I)	GO:0001696; GO:0004969; GO:0005886; GO:0016021; GO:0045907
Pver_gene_g551	0	0	0	0	0	0	0	0	0	0	0	0	0	0	0	0	Octopamine receptor beta-2R (CsOA2B2)	GO:0004989; GO:0005886; GO:0007189; GO:0008226; GO:0016021; GO:0071418; GO:0071927; GO:0071928
Pver_gene_g552	0	0	0	0	0	0	0	0	0	0	0	0	0	0	0	0	Uncharacterized protein KIAA1958
Pver_gene_g553	0	0	0	0	0	0	0	0	0	0	0	0	0	0	0	0	D(1)-like dopamine receptor	GO:0004930; GO:0004952; GO:0005887; GO:0007189; GO:0042311; GO:0045202
Pver_gene_g554	0	0	0	0	0	0	0	0	0	0	0	0	0	0	0	0	Myosin regulatory light chain 12B (MLC-2A) (MLC-2) (Myosin regulatory light chain 2-B, smooth muscle isoform) (Myosin regulatory light chain 20 kDa) (MLC20) (Myosin regulatory light chain MRLC2) (SHUJUN-1)	GO:0001725; GO:0005509; GO:0005829; GO:0005903; GO:0006936; GO:0008360; GO:0016460; GO:0030018; GO:0032036; GO:0045177; GO:0070062; GO:0099738
Pver_gene_g555	0	0	0	0	0	0	0	0	0	0	0	0	0	0	0	0	Myosin regulatory light polypeptide 9 (20 kDa myosin light chain) (LC20) (MLC-2C) (Myosin RLC) (Myosin regulatory light chain 2, smooth muscle isoform) (Myosin regulatory light chain 9) (Myosin regulatory light chain MRLC1)	GO:0001725; GO:0005509; GO:0005829; GO:0005859; GO:0006936; GO:0006937; GO:0008307; GO:0030018; GO:0032036; GO:0045652; GO:0070527
Pver_gene_g556	0	0	0	0	0	0	0	0	0	0	0	0	0	0	0	0	Uncharacterized protein	GO:0005753
Pver_gene_g557	0	0	0	0	0	0	0	0	0	0	0	0	0	0	0	0	Mediator of RNA polymerase II transcription subunit 28 (Mediator complex subunit 28)	GO:0016592
Pver_gene_g558	0	0	0	0	0	0	0	0	0	0	0	0	0	0	0	0	Mitochondrial carrier homolog 1 (Presenilin-associated protein)	GO:0005739; GO:0005743; GO:0006915; GO:0006919; GO:0009966; GO:0016021; GO:0043065; GO:0045161
Pver_gene_g559	0	0	0	0	0	0	0	0	0	0	0	0	0	0	0	0
Pver_gene_g560	0	0	0	0	0	0	0	0	0	0	0	0	0	0	0	0	Dolichol kinase (EC 2.7.1.108) (Transmembrane protein 15)	GO:0004168; GO:0030176; GO:0043048
Pver_gene_g561	0	0	0	0	0	0	0	0	0	0	0	0	0	0	0	0	SH2 domain-containing adapter protein F	GO:0001784; GO:0006915
Pver_gene_g562	0	0	0	0	0	0	0	0	0	0	0	0	0	0	0	0	Arachidonate 5-lipoxygenase (5-LO) (5-lipoxygenase) (EC 1.13.11.34)	GO:0002526; GO:0002540; GO:0004051; GO:0005506; GO:0005634; GO:0005635; GO:0005641; GO:0005737; GO:0005829; GO:0006691; GO:0006954; GO:0007584; GO:0016363; GO:0019233; GO:0019370; GO:0030425; GO:0031965; GO:0042383; GO:0045907; GO:0055093; GO:1904960
Pver_gene_g563	0	0	0	0	0	0	0	0	0	0	0	0	0	0	0	0	Betaine--homocysteine S-methyltransferase 1 (EC 2.1.1.5)	GO:0003323; GO:0005737; GO:0006579; GO:0008270; GO:0009086; GO:0032259; GO:0047150; GO:0055123
Pver_gene_g564	11	82	2	13	1	8	0	0	1	1	0	0	0	0	0	0	Dimethylglycine dehydrogenase, mitochondrial (EC 1.5.8.4) (ME2GLYDH)	GO:0003723; GO:0005737; GO:0005739; GO:0005759; GO:0006579; GO:0009055; GO:0016491; GO:0019695; GO:0042426; GO:0047865
Pver_gene_g565	0	0	0	0	0	0	0	0	0	0	0	0	0	0	0	0	Betaine--homocysteine S-methyltransferase 1 (EC 2.1.1.5)	GO:0005737; GO:0006579; GO:0008270; GO:0009086; GO:0032259; GO:0047150
Pver_gene_g566	0	0	0	0	0	0	0	0	0	0	0	0	0	0	0	0	Lariat debranching enzyme (EC 3.1.-.-)	GO:0000375; GO:0000398; GO:0005634; GO:0008419
Pver_gene_g567	7	33	2	10	1	8	0	0	1	1	1	1	1	1	0	0	Mitochondrial import inner membrane translocase subunit TIM44	GO:0005524; GO:0005743; GO:0005759; GO:0006886; GO:0030150; GO:0051087; GO:0055007; GO:1905242
Pver_gene_g568	0	0	0	0	0	0	0	0	0	0	0	0	0	0	0	0	Uncharacterized protein	GO:0016021
Pver_gene_g569	0	0	0	0	0	0	0	0	0	0	0	0	0	0	0	0	Collagen alpha-1(IV) chain [Cleaved into: Arresten]	GO:0001569; GO:0005201; GO:0005576; GO:0005587; GO:0005604; GO:0005615; GO:0005788; GO:0007420; GO:0007528; GO:0030020; GO:0030198; GO:0030855; GO:0031012; GO:0038063; GO:0048407; GO:0048514; GO:0061304; GO:0061333; GO:0062023; GO:0071230; GO:0071711
Pver_gene_g570	0	0	0	0	0	0	0	0	0	0	0	0	0	0	0	0	DNA-directed RNA polymerase III subunit RPC7-like (RNA polymerase III subunit C7-like) (DNA-directed RNA polymerase III subunit G-like) (RNA polymerase III 32 kDa beta subunit) (RPC32-beta)	GO:0003899; GO:0005634; GO:0005654; GO:0005666; GO:0005829; GO:0006383; GO:0032481
Pver_gene_g571	0	0	0	0	0	0	0	0	0	0	0	0	0	0	0	0	Pyroglutamyl-peptidase 1 (EC 3.4.19.3) (5-oxoprolyl-peptidase) (Pyroglutamyl aminopeptidase I) (PAP-I) (Pyroglutamyl-peptidase I) (PGP-I) (Pyrrolidone-carboxylate peptidase)	GO:0005829; GO:0006508; GO:0008234; GO:0016920
Pver_gene_g572	0	0	0	0	0	0	0	0	0	0	0	0	0	0	0	0	Survival motor neuron protein	GO:0000387; GO:0003723; GO:0005634; GO:0005654; GO:0005737; GO:0005829; GO:0006353; GO:0007399; GO:0015030; GO:0030018; GO:0030424; GO:0032797; GO:0034719; GO:0036464; GO:0043005; GO:0043204; GO:0097504
Pver_gene_g573	0	0	0	0	0	0	0	0	0	0	0	0	0	0	0	0	Coiled-coil domain-containing protein 15	GO:0003677; GO:0006355
Pver_gene_g574	0	0	0	0	0	0	0	0	0	0	0	0	0	0	0	0	Activated RNA polymerase II transcriptional coactivator p15 (Positive cofactor 4) (PC4) (SUB1 homolog) (Single-stranded DNA-binding protein p9) (p14)	GO:0003678; GO:0003690; GO:0003697; GO:0003713; GO:0005634; GO:0005654; GO:0005667; GO:0005730; GO:0006357; GO:0033613; GO:0042802; GO:0051260; GO:0060261; GO:0060395
Pver_gene_g575	0	0	0	0	0	0	0	0	0	0	0	0	0	0	0	0	PWWP domain-containing DNA repair factor 3A (PWWP3A) (Mutated melanoma-associated antigen 1) (MUM-1) (PWWP domain-containing protein MUM1)	GO:0005634; GO:0005654; GO:0005829; GO:0006281; GO:0006325; GO:0031491
Pver_gene_g576	0	0	0	0	0	0	0	0	0	0	0	0	0	0	0	0	Ubiquilin-4 (Ataxin-1 interacting ubiquitin-like protein) (A1Up) (Ataxin-1 ubiquitin-like-interacting protein A1U) (Connexin43-interacting protein of 75 kDa) (CIP75)	GO:0005634; GO:0005654; GO:0005737; GO:0005776; GO:0005789; GO:0005829; GO:0006281; GO:0006511; GO:0006914; GO:0006974; GO:0031410; GO:0031593; GO:0032434; GO:0042802; GO:0048471; GO:0090734; GO:1901097; GO:2000042
Pver_gene_g577	0	0	0	0	0	0	0	0	0	0	0	0	0	0	0	0	Putative glucose-6-phosphate 1-epimerase (EC 5.1.3.15) (Putative D-hexose-6-phosphate mutarotase) (Putative apospory-associated protein C)	GO:0005975; GO:0030246; GO:0047938
Pver_gene_g578	0	0	0	0	0	0	0	0	0	0	0	0	0	0	0	0	Ras-related protein Rab-1A (YPT1-related protein)	GO:0000045; GO:0000139; GO:0003924; GO:0005525; GO:0005623; GO:0005769; GO:0005783; GO:0005794; GO:0005829; GO:0006886; GO:0006888; GO:0006890; GO:0006897; GO:0006914; GO:0007030; GO:0016192; GO:0016477; GO:0019068; GO:0030252; GO:0030658; GO:0032402; GO:0032482; GO:0034446; GO:0042470; GO:0042742; GO:0043687; GO:0045296; GO:0047496; GO:0048208; GO:0070062; GO:0072606; GO:0090110; GO:1903020; GO:…
Pver_gene_g579	0	0	0	0	0	0	0	0	0	0	0	0	0	0	0	0	Uncharacterized protein
Pver_gene_g580	0	0	0	0	0	0	0	0	0	0	0	0	0	0	0	0	COUP transcription factor 1 (COUP-TF1) (COUP transcription factor I) (COUP-TF I) (Nuclear receptor subfamily 2 group F member 1) (V-erbA-related protein 3) (EAR-3)	GO:0000122; GO:0000977; GO:0000978; GO:0000981; GO:0001227; GO:0003700; GO:0003707; GO:0003713; GO:0004879; GO:0005634; GO:0005654; GO:0005829; GO:0006357; GO:0006367; GO:0007165; GO:0008270; GO:0010977; GO:0030154; GO:0043565; GO:0044323; GO:0045944; GO:0048856
Pver_gene_g581	0	0	0	0	0	0	0	0	0	0	0	0	0	0	0	0
Pver_gene_g582	0	0	0	0	0	0	0	0	0	0	0	0	0	0	0	0	Oxidoreductase HTATIP2 (EC 1.1.1.-)	GO:0001525; GO:0004674; GO:0005635; GO:0005737; GO:0005829; GO:0006915; GO:0016620; GO:0030154; GO:0043068; GO:0045765; GO:0045944; GO:0046777; GO:0051170; GO:0051287
Pver_gene_g583	0	0	0	0	0	0	0	0	0	0	0	0	0	0	0	0	Acid-sensing ion channel 2 (ASIC2) (Amiloride-sensitive brain sodium channel) (Amiloride-sensitive cation channel 1, neuronal) (Brain sodium channel 1) (BNC1) (BNaC1)	GO:0003026; GO:0005216; GO:0005248; GO:0005261; GO:0005887; GO:0006812; GO:0006814; GO:0007602; GO:0007605; GO:0009612; GO:0010447; GO:0015280; GO:0016021; GO:0019229; GO:0022839; GO:0034220; GO:0034765; GO:0035418; GO:0035690; GO:0042391; GO:0043005; GO:0043025; GO:0043066; GO:0043197; GO:0045202; GO:0050915; GO:0050974; GO:0051965; GO:0071468; GO:2001259
Pver_gene_g584	0	0	0	0	0	0	0	0	0	0	0	0	0	0	0	0	THAP-type domain-containing protein (Fragment)	GO:0003677
Pver_gene_g585	0	0	0	0	0	0	0	0	0	0	0	0	0	0	0	0	Protein jagged-1 (Jagged1) (CD antigen CD339)	GO:0001953; GO:0001974; GO:0002011; GO:0002456; GO:0003184; GO:0003215; GO:0005112; GO:0005509; GO:0005543; GO:0005886; GO:0005912; GO:0007219; GO:0009887; GO:0010628; GO:0016021; GO:0016324; GO:0022408; GO:0030336; GO:0032495; GO:0035909; GO:0042127; GO:0042491; GO:0043010; GO:0045177; GO:0045596; GO:0045599; GO:0045602; GO:0045639; GO:0045665; GO:0045669; GO:0045746; GO:0045747; GO:0045944; GO:…
Pver_gene_g586	0	0	0	0	0	0	0	0	0	0	0	0	0	0	0	0	39S ribosomal protein L38, mitochondrial (L38mt) (MRP-L38)	GO:0005739; GO:0005762
Pver_gene_g587	0	0	0	0	0	0	0	0	0	0	0	0	0	0	0	0	WD repeat, SAM and U-box domain-containing protein 1	GO:0004842
Pver_gene_g588	0	0	0	0	0	0	0	0	0	0	0	0	0	0	0	0	Protocadherin Fat 4 (hFat4) (Cadherin family member 14) (FAT tumor suppressor homolog 4) (Fat-like cadherin protein FAT-J)	GO:0001658; GO:0003007; GO:0005509; GO:0005886; GO:0007009; GO:0007156; GO:0007157; GO:0007219; GO:0008543; GO:0016021; GO:0021987; GO:0022008; GO:0035329; GO:0043931; GO:0045177; GO:0048565; GO:0060122; GO:0070062; GO:0072137; GO:0072307; GO:0098609
Pver_gene_g589	6	36	6	36	1	9	0	0	10	53	10	53	2	6	0	0	Golgi-associated plant pathogenesis-related protein 1 (GAPR-1) (Golgi-associated PR-1 protein) (Glioma pathogenesis-related protein 2) (GliPR 2)	GO:0000139; GO:0005615; GO:0010634; GO:0010718; GO:0042803; GO:0070062; GO:0070374
Pver_gene_g590	11	59	11	59	7	40	0	0	11	35	11	35	4	5	0	0	Uncharacterized protein	GO:0005576
Pver_gene_g591	0	0	0	0	0	0	0	0	0	0	0	0	0	0	0	0	Tenascin-X (TN-X) (Hexabrachion-like protein)	GO:0005178; GO:0005201; GO:0005576; GO:0005615; GO:0007155; GO:0008201; GO:0030036; GO:0030199; GO:0031012; GO:0032963; GO:0048251; GO:0062023; GO:0070062; GO:0098633
Pver_gene_g592	5	18	5	18	4	15	0	0	9	50	9	50	7	38	0	0	Multiple epidermal growth factor-like domains protein 6 (Multiple EGF-like domains protein 6) (Epidermal growth factor-like protein 3) (EGF-like protein 3)	GO:0005509; GO:0005576
Pver_gene_g593	0	0	0	0	0	0	0	0	0	0	0	0	0	0	0	0	Peptidase M20 domain-containing protein 2 (Aminoacylase-1-like protein 2)	GO:0005654; GO:0006508; GO:0016805; GO:0032268
Pver_gene_g594	0	0	0	0	0	0	0	0	0	0	0	0	0	0	0	0	Peptidase M20 domain-containing protein 2 (Aminoacylase-1-like protein 2)	GO:0005654; GO:0006508; GO:0016805; GO:0032268
Pver_gene_g595	0	0	0	0	0	0	0	0	0	0	0	0	0	0	0	0	Peptidase M20 domain-containing protein 2 (Aminoacylase-1-like protein 2)	GO:0005654; GO:0006508; GO:0016805; GO:0032268
Pver_gene_g596	0	0	0	0	0	0	0	0	0	0	0	0	0	0	0	0	Retrovirus-related Pol polyprotein from transposon 17.6 [Includes: Protease (EC 3.4.23.-); Reverse transcriptase (EC 2.7.7.49); Endonuclease]	GO:0003676; GO:0003964; GO:0004190; GO:0004519; GO:0015074
Pver_gene_g597	0	0	0	0	0	0	0	0	0	0	0	0	0	0	0	0	Pro-Pol polyprotein	GO:0003676; GO:0015074
Pver_gene_g598	0	0	0	0	0	0	0	0	0	0	0	0	0	0	0	0	Peptidase M20 domain-containing protein 2 (Aminoacylase-1-like protein 2)	GO:0005654; GO:0006508; GO:0016805; GO:0032268
Pver_gene_g599	0	0	0	0	0	0	0	0	0	0	0	0	0	0	0	0	Serine protease (EC 3.4.21.-)	GO:0008236
Pver_gene_g600	0	0	0	0	0	0	0	0	0	0	0	0	0	0	0	0	NA	NA
Pver_gene_g601	0	0	0	0	0	0	0	0	0	0	0	0	0	0	0	0	Probable ATP-dependent RNA helicase DDX60 (EC 3.6.4.13) (DEAD box protein 60)	GO:0003690; GO:0003724; GO:0003725; GO:0003727; GO:0005524; GO:0005737; GO:0005829; GO:0009615; GO:0045087; GO:0045111; GO:0051607; GO:1900245; GO:1900246
Pver_gene_g602	0	0	0	0	0	0	0	0	0	0	0	0	0	0	0	0	F-actin-uncapping protein LRRC16A (CARMIL homolog) (Capping protein regulator and myosin 1 linker protein 1) (Capping protein, Arp2/3 and myosin-I linker homolog 1) (Capping protein, Arp2/3 and myosin-I linker protein 1) (CARML1) (Leucine-rich repeat-containing protein 16A)	GO:0005634; GO:0005654; GO:0005737; GO:0005829; GO:0005886; GO:0007163; GO:0016477; GO:0016607; GO:0030027; GO:0030032; GO:0030335; GO:0030838; GO:0031252; GO:0031529; GO:0031941; GO:0044351; GO:0044354; GO:0044877; GO:0045111; GO:0046415; GO:0051496; GO:0051638; GO:0051639; GO:1900026; GO:1902745; GO:2000813
Pver_gene_g603	0	0	0	0	0	0	0	0	0	0	0	0	0	0	0	0	Putative 4-hydroxy-4-methyl-2-oxoglutarate aldolase (HMG aldolase) (EC 4.1.3.17) (Oxaloacetate decarboxylase) (OAA decarboxylase) (EC 4.1.1.112) (Regulator of ribonuclease activity homolog) (RraA-like protein)	GO:0008428; GO:0008948; GO:0046872; GO:0047443; GO:0051252
Pver_gene_g604	6	40	4	37	0	0	0	0	0	0	0	0	0	0	0	0	Beta,beta-carotene 9',10'-oxygenase (EC 1.13.11.71) (B-diox-II) (Beta-carotene dioxygenase 2)	GO:0003834; GO:0004744; GO:0005739; GO:0010436; GO:0016116; GO:0016119; GO:0016121; GO:0016122; GO:0016702; GO:0042573; GO:0042574; GO:0046872; GO:0051881; GO:0055114; GO:0102076; GO:2000377
Pver_gene_g605	15	91	2	17	0	0	0	0	4	4	0	0	0	0	0	0	NADH dehydrogenase [ubiquinone] iron-sulfur protein 3, mitochondrial (EC 1.6.99.3) (EC 7.1.1.2) (Complex I-30kD) (CI-30kD) (NADH-ubiquinone oxidoreductase 30 kDa subunit)	GO:0003954; GO:0005747; GO:0008137; GO:0030308; GO:0031966; GO:0072593; GO:2001243
Pver_gene_g606	0	0	0	0	0	0	0	0	0	0	0	0	0	0	0	0	Ras-related protein RabC	GO:0003924; GO:0005525; GO:0005811; GO:0005886; GO:0006886; GO:0019901; GO:0032482
Pver_gene_g607	0	0	0	0	0	0	0	0	0	0	0	0	0	0	0	0	Sphingosine 1-phosphate receptor 3 (S1P receptor 3) (S1P3) (Endothelial differentiation G-protein coupled receptor 3) (Sphingosine 1-phosphate receptor Edg-3) (S1P receptor Edg-3)	GO:0001816; GO:0004930; GO:0005178; GO:0005623; GO:0005886; GO:0005887; GO:0006954; GO:0007186; GO:0007193; GO:0007204; GO:0007219; GO:0008284; GO:0008289; GO:0009653; GO:0032651; GO:0038036; GO:1903141
Pver_gene_g608	0	0	0	0	0	0	0	0	0	0	0	0	0	0	0	0	SIN3-HDAC complex-associated factor (Protein FAM60A) (Tera protein homolog)	GO:0008284; GO:0016580; GO:0030336; GO:0045596
Pver_gene_g609	0	0	0	0	0	0	0	0	0	0	0	0	0	0	0	0	Ras-like protein RAS2	GO:0003924; GO:0005525; GO:0005886; GO:0007165
Pver_gene_g610	10	35	2	5	1	1	0	0	3	3	0	0	0	0	0	0	Wee1-like protein kinase 1-A (EC 2.7.10.2) (Zygotic wee1-like protein kinase 2) (XWee2)	GO:0000278; GO:0000287; GO:0004715; GO:0005524; GO:0005634; GO:0051301
Pver_gene_g611	0	0	0	0	0	0	0	0	0	0	0	0	0	0	0	0	Isobutyryl-CoA dehydrogenase, mitochondrial (EC 1.3.8.-) (Acyl-CoA dehydrogenase family member 8) (ACAD-8)	GO:0003995; GO:0005739; GO:0006574; GO:0006629; GO:0050660
Pver_gene_g612	0	0	0	0	0	0	0	0	0	0	0	0	0	0	0	0	Germ cell-less protein-like 1 (mGcl-1) (DP-interacting protein) (DIP)	GO:0005635; GO:0006355; GO:0007275; GO:0007283; GO:0016363; GO:0030154
Pver_gene_g613	0	0	0	0	0	0	0	0	0	0	0	0	0	0	0	0	ELAV-like protein 2 (ELAV-like neuronal protein 1) (Hu-antigen B) (HuB) (Nervous system-specific RNA-binding protein Mel-N1)	GO:0003723; GO:0045202; GO:1990830; GO:1990904
Pver_gene_g614	0	0	0	0	0	0	0	0	0	0	0	0	0	0	0	0	Nucleoporin Nup37 (Nup107-160 subcomplex subunit Nup37)	GO:0000777; GO:0005654; GO:0007049; GO:0007059; GO:0015031; GO:0031080; GO:0051028; GO:0051301
Pver_gene_g615	2	9	2	9	0	0	0	0	0	0	0	0	0	0	0	0	Achaete-scute homolog 4 (ASH-4) (hASH4) (Achaete-scute-like protein 4) (Class A basic helix-loop-helix protein 44) (bHLHa44)	GO:0000122; GO:0000790; GO:0000977; GO:0000981; GO:0006357; GO:0008134; GO:0043588; GO:0046983; GO:0090575
Pver_gene_g616	0	0	0	0	0	0	0	0	0	0	0	0	0	0	0	0	IlGF domain-containing protein	GO:0005179; GO:0005576
Pver_gene_g617	0	0	0	0	0	0	0	0	0	0	0	0	0	0	0	0	Achaete-scute homolog 4 (ASH-4) (hASH4) (Achaete-scute-like protein 4) (Class A basic helix-loop-helix protein 44) (bHLHa44)	GO:0000122; GO:0000790; GO:0000977; GO:0000981; GO:0006357; GO:0008134; GO:0043588; GO:0046983; GO:0090575
Pver_gene_g618	0	0	0	0	0	0	0	0	0	0	0	0	0	0	0	0	39S ribosomal protein L23, mitochondrial (L23mt) (MRP-L23)	GO:0003735; GO:0005762; GO:0006412
Pver_gene_g619	0	0	0	0	0	0	0	0	0	0	0	0	0	0	0	0	Insulin	GO:0005179; GO:0005576
Pver_gene_g620	0	0	0	0	0	0	0	0	0	0	0	0	0	0	0	0	Con-Ins G1c (Insulin 1c) [Cleaved into: Con-Ins G1 B chain; Con-Ins G1c A chain]	GO:0005179; GO:0005576; GO:0006006; GO:0009405; GO:0090729
Pver_gene_g621	0	0	0	0	0	0	0	0	0	0	0	0	0	0	0	0
Pver_gene_g622	0	0	0	0	0	0	0	0	0	0	0	0	0	0	0	0	Achaete-scute homolog 5 (ASH-5) (hASH5) (Class A basic helix-loop-helix protein 47) (bHLHa47)	GO:0000122; GO:0000790; GO:0000977; GO:0000981; GO:0006357; GO:0008134; GO:0046983; GO:0090575
Pver_gene_g623	0	0	0	0	0	0	0	0	0	0	0	0	0	0	0	0	Putative protein 2 (PUT2) (Fragment)	GO:0005764; GO:0005770; GO:0016021
Pver_gene_g624	0	0	0	0	0	0	0	0	0	0	0	0	0	0	0	0	Serine/threonine-protein kinase 33 (EC 2.7.11.1)	GO:0004674; GO:0005524; GO:0005634; GO:0005737; GO:0042770; GO:0044773; GO:0046777; GO:0048471
Pver_gene_g625	0	0	0	0	0	0	0	0	0	0	0	0	0	0	0	0	Carnitine O-palmitoyltransferase 1, liver isoform (CPT1-L) (EC 2.3.1.21) (Carnitine O-palmitoyltransferase I, liver isoform) (CPT I) (CPTI-L) (Carnitine palmitoyltransferase 1A)	GO:0001676; GO:0004095; GO:0005739; GO:0005741; GO:0006006; GO:0006635; GO:0006641; GO:0009437; GO:0014070; GO:0016021; GO:0030855; GO:0031307; GO:0031998; GO:0032000; GO:0042493; GO:0042755; GO:0042802; GO:0043231; GO:0046320; GO:0050796; GO:0071398; GO:1990698
Pver_gene_g626	0	0	0	0	0	0	0	0	0	0	0	0	0	0	0	0	Regulator of gene activity (Protein regena) (CCR4-NOT transcription complex subunit 2 homolog) (CNOT2) (Not2)	GO:0000932; GO:0004535; GO:0005634; GO:0005737; GO:0006351; GO:0006355; GO:0006402; GO:0017148; GO:0030014; GO:0030015; GO:0031047
Pver_gene_g627	0	0	0	0	0	0	0	0	0	0	0	0	0	0	0	0	Probable helicase senataxin (EC 3.6.4.-) (Amyotrophic lateral sclerosis 4 protein) (SEN1 homolog) (Senataxin)	GO:0000165; GO:0000228; GO:0000781; GO:0001147; GO:0003677; GO:0003678; GO:0003723; GO:0005524; GO:0005634; GO:0005654; GO:0005730; GO:0005737; GO:0006302; GO:0006310; GO:0006353; GO:0006369; GO:0006376; GO:0006396; GO:0006974; GO:0007283; GO:0007623; GO:0008543; GO:0010976; GO:0016604; GO:0030424; GO:0030426; GO:0033120; GO:0034599; GO:0042802; GO:0043066; GO:0043491; GO:0044344; GO:0045171; GO:…
Pver_gene_g628	0	0	0	0	0	0	0	0	0	0	0	0	0	0	0	0	Guanylate cyclase (EC 4.6.1.2)	GO:0004383; GO:0004672; GO:0004930; GO:0005524; GO:0005886; GO:0016021
Pver_gene_g629	0	0	0	0	0	0	0	0	0	0	0	0	0	0	0	0	Homeobox protein aristaless	GO:0000977; GO:0000981; GO:0005634; GO:0007480; GO:0022416; GO:0032991; GO:0035015; GO:0035218; GO:0045892; GO:0048800
Pver_gene_g630	0	0	0	0	0	0	0	0	0	0	0	0	0	0	0	0	Anaphase-promoting complex subunit cdc20	GO:0005634; GO:0007049; GO:0010997; GO:0016567; GO:0045335; GO:0051301; GO:0097027; GO:1904668
Pver_gene_g631	0	0	0	0	0	0	0	0	0	0	0	0	0	0	0	0	Ankyrin-3 (ANK-3) (Ankyrin-G)	GO:0000281; GO:0005200; GO:0005623; GO:0005764; GO:0005783; GO:0005794; GO:0005829; GO:0005886; GO:0006888; GO:0007009; GO:0007016; GO:0007165; GO:0007409; GO:0007528; GO:0008092; GO:0009925; GO:0009986; GO:0010628; GO:0010650; GO:0010765; GO:0010960; GO:0014704; GO:0014731; GO:0016020; GO:0016323; GO:0016328; GO:0016529; GO:0019228; GO:0030018; GO:0030315; GO:0030425; GO:0030507; GO:0030674; GO:…
Pver_gene_g632	0	0	0	0	0	0	0	0	0	0	0	0	0	0	0	0	Glucose-6-phosphate exchanger SLC37A1 (Solute carrier family 37 member 1)	GO:0008643; GO:0015760; GO:0030176; GO:0035435; GO:0061513
Pver_gene_g633	0	0	0	0	0	0	0	0	0	0	0	0	0	0	0	0	Glucose-6-phosphate exchanger SLC37A2 (Solute carrier family 37 member 2)	GO:0008643; GO:0015760; GO:0030176; GO:0035435; GO:0061513
Pver_gene_g634	0	0	0	0	0	0	0	0	0	0	0	0	0	0	0	0	Protein Flattop homolog (Cilia- and flagella-associated protein 126)	GO:0005737; GO:0005929; GO:0016324; GO:0036064; GO:0044782
Pver_gene_g635	0	0	0	0	0	0	0	0	0	0	0	0	0	0	0	0	Protein SMG9 (Protein smg-9 homolog)	GO:0000184
Pver_gene_g636	0	0	0	0	0	0	0	0	0	0	0	0	0	0	0	0	Splicing factor U2AF 35 kDa subunit (U2 auxiliary factor 35 kDa subunit) (U2 snRNP auxiliary factor small subunit)	GO:0000398; GO:0005681; GO:0016607; GO:0030628; GO:0046872; GO:0050733; GO:0089701
Pver_gene_g637	0	0	0	0	0	0	0	0	0	0	0	0	0	0	0	0	E3 ubiquitin-protein ligase DZIP3	GO:0007165
Pver_gene_g638	0	0	0	0	0	0	0	0	0	0	0	0	0	0	0	0	Protein ANTAGONIST OF LIKE HETEROCHROMATIN PROTEIN 1 (EC 3.1.-.-)	GO:0003682; GO:0004518; GO:0005634; GO:0031936; GO:0035098; GO:0035102; GO:0046872
Pver_gene_g639	0	0	0	0	0	0	0	0	0	0	0	0	0	0	0	0	Uncharacterized protein	GO:0016021
Pver_gene_g640	0	0	0	0	0	0	0	0	0	0	0	0	0	0	0	0	Uncharacterized protein
Pver_gene_g641	0	0	0	0	0	0	0	0	0	0	0	0	0	0	0	0	Uncharacterized protein
Pver_gene_g642	0	0	0	0	0	0	0	0	0	0	0	0	0	0	0	0	Multidrug resistance-associated protein 4 (ATP-binding cassette sub-family C member 4) (MRP/cMOAT-related ABC transporter) (Multi-specific organic anion transporter B) (MOAT-B)	GO:0002576; GO:0005524; GO:0005886; GO:0009986; GO:0010243; GO:0014070; GO:0015562; GO:0015662; GO:0016020; GO:0016021; GO:0016323; GO:0016324; GO:0016404; GO:0016887; GO:0031088; GO:0032310; GO:0042493; GO:0042626; GO:0042910; GO:0048661; GO:0055085; GO:0060271; GO:0098591; GO:0140115
Pver_gene_g643	0	0	0	0	0	0	0	0	0	0	0	0	0	0	0	0	Uncharacterized protein	GO:0016021
Pver_gene_g644	0	0	0	0	0	0	0	0	0	0	0	0	0	0	0	0	Protein brambleberry	GO:0007344; GO:0016021; GO:0031965; GO:0061472
Pver_gene_g645	0	0	0	0	0	0	0	0	0	0	0	0	0	0	0	0	E3 ubiquitin-protein ligase TRIM71 (EC 2.3.2.27) (Protein lin-41 homolog) (RING-type E3 ubiquitin transferase TRIM71) (Tripartite motif-containing protein 71)	GO:0000082; GO:0000209; GO:0000932; GO:0001843; GO:0004842; GO:0008270; GO:0008543; GO:0010586; GO:0010608; GO:0017148; GO:0021915; GO:0030371; GO:0035196; GO:0035198; GO:0035278; GO:0043161; GO:0051246; GO:0051865; GO:0060964; GO:0061158; GO:0061630; GO:0071310; GO:0072089; GO:2000177; GO:2000637
Pver_gene_g646	0	0	0	0	0	0	0	0	0	0	0	0	0	0	0	0	Testis-specific serine/threonine-protein kinase 1 (TSK-1) (TSK1) (TSSK-1) (Testis-specific kinase 1) (EC 2.7.11.1)	GO:0001669; GO:0004674; GO:0005524; GO:0005634; GO:0005737; GO:0006468; GO:0007275; GO:0007286; GO:0031514; GO:0035556; GO:0046872
Pver_gene_g647	0	0	0	0	0	0	0	0	0	0	0	0	0	0	0	0	Coiled-coil domain-containing protein 169
Pver_gene_g648	0	0	0	0	0	0	0	0	0	0	0	0	0	0	0	0	UPF0462 protein C4orf33 homolog
Pver_gene_g649	0	0	0	0	0	0	0	0	0	0	0	0	0	0	0	0	Uncharacterized protein	GO:0003824; GO:0016021
Pver_gene_g650	0	0	0	0	0	0	0	0	0	0	0	0	0	0	0	0	Mitochondrial inner membrane protease ATP23 homolog (EC 3.4.24.-)	GO:0004222; GO:0046872
Pver_gene_g651	0	0	0	0	0	0	0	0	0	0	0	0	0	0	0	0	U3 small nucleolar RNA-interacting protein 2 (RRP9 homolog) (U3 small nucleolar ribonucleoprotein-associated 55 kDa protein) (U3 snoRNP-associated 55 kDa protein) (U3-55K)	GO:0003723; GO:0005654; GO:0005730; GO:0006364; GO:0031428; GO:0032040; GO:0034511
Pver_gene_g652	0	0	0	0	0	0	0	0	0	0	0	0	0	0	0	0	Dimodular nonribosomal peptide synthase	GO:0009058; GO:0016788; GO:0016874; GO:0031177
Pver_gene_g653	0	0	0	0	0	0	0	0	0	0	0	0	0	0	0	0	Multifunctional protein ADE2 [Includes: Phosphoribosylaminoimidazole-succinocarboxamide synthase (EC 6.3.2.6) (SAICAR synthetase); Phosphoribosylaminoimidazole carboxylase (EC 4.1.1.21) (AIR carboxylase) (AIRC)]	GO:0004638; GO:0004639; GO:0005524; GO:0005829; GO:0006189; GO:0043727
Pver_gene_g654	0	0	0	0	0	0	0	0	0	0	0	0	0	0	0	0	Amidophosphoribosyltransferase (ATase) (EC 2.4.2.14) (Glutamine phosphoribosylpyrophosphate amidotransferase) (GPAT)	GO:0000082; GO:0001822; GO:0004044; GO:0006189; GO:0006543; GO:0007595; GO:0009113; GO:0009116; GO:0009168; GO:0019693; GO:0031100; GO:0032869; GO:0035690; GO:0042493; GO:0042802; GO:0046872; GO:0051539; GO:0060135
Pver_gene_g655	0	0	0	0	0	0	0	0	0	0	0	0	0	0	0	0	Serine/threonine-protein kinase DCLK2 (EC 2.7.11.1) (CaMK-like CREB regulatory kinase 2) (CL2) (CLICK-II) (CLICK2) (Doublecortin-like and CAM kinase-like 2) (Doublecortin-like kinase 2)	GO:0004674; GO:0005524; GO:0005737; GO:0005856; GO:0035556
Pver_gene_g656	0	0	0	0	0	0	0	0	0	0	0	0	0	0	0	0	Beta-galactosidase (EC 3.2.1.23) (Acid beta-galactosidase) (Lactase)	GO:0004565; GO:0005615; GO:0005737; GO:0005764; GO:0005773; GO:0005794; GO:0016787; GO:0016936; GO:0019388; GO:0042803; GO:0043231; GO:0044262; GO:0051413; GO:1904016
Pver_gene_g657	0	0	0	0	0	0	0	0	0	0	0	0	0	0	0	0	Transposon TX1 uncharacterized 149 kDa protein	GO:0003676; GO:0008270
Pver_gene_g658	0	0	0	0	0	0	0	0	0	0	0	0	0	0	0	0	Uncharacterized protein	GO:0016021
Pver_gene_g659	0	0	0	0	0	0	0	0	0	0	0	0	0	0	0	0	Neuronal pentraxin-2 (NP2) (Neuronal pentraxin II) (NP-II)	GO:0005576; GO:0007268; GO:0008306; GO:0030246; GO:0046872; GO:0098962; GO:0098978
Pver_gene_g660	0	0	0	0	0	0	0	0	0	0	0	0	0	0	0	0	Monocarboxylate transporter 13 (MCT 13) (Solute carrier family 16 member 13)	GO:0000139; GO:0005794; GO:0005829; GO:0005886; GO:0008028; GO:0015293; GO:0016021
Pver_gene_g661	0	0	0	0	0	0	0	0	0	0	0	0	0	0	0	0	Monocarboxylate transporter 4 (MCT 4) (Solute carrier family 16 member 3)	GO:0005887; GO:0008028; GO:0015129; GO:0015293; GO:0015718
Pver_gene_g662	0	0	0	0	0	0	0	0	0	0	0	0	0	0	0	0	Beta-4C adrenergic receptor (Beta-4C adrenoreceptor) (Beta-4C adrenoceptor)	GO:0004940; GO:0005886; GO:0007189; GO:0016021; GO:0045823
Pver_gene_g663	0	0	0	0	0	0	0	0	0	0	0	0	0	0	0	0	Histamine H2 receptor (H2R) (HH2R) (Gastric receptor I)	GO:0001696; GO:0001697; GO:0001698; GO:0003382; GO:0004930; GO:0004969; GO:0004993; GO:0005887; GO:0007187; GO:0007268; GO:0007613; GO:0008542; GO:0016020; GO:0030425; GO:0030594; GO:0045202; GO:0045907; GO:0048167; GO:0048565; GO:0048732; GO:1900139; GO:1901363; GO:1901998
Pver_gene_g664	0	0	0	0	0	0	0	0	0	0	0	0	0	0	0	0	Adenosine receptor A2a	GO:0001609; GO:0001963; GO:0001975; GO:0005887; GO:0007189; GO:0007626; GO:0019899; GO:0032230; GO:0042755; GO:0042802; GO:0046636; GO:0050728; GO:0060080; GO:0098794; GO:2001235
Pver_gene_g665	0	0	0	0	0	0	0	0	0	0	0	0	0	0	0	0	Beta-2 adrenergic receptor (Beta-2 adrenoreceptor) (Beta-2 adrenoceptor)	GO:0001540; GO:0002024; GO:0002025; GO:0002028; GO:0002032; GO:0004941; GO:0005634; GO:0005769; GO:0005887; GO:0006898; GO:0007189; GO:0007190; GO:0008179; GO:0009409; GO:0010739; GO:0015459; GO:0016324; GO:0030501; GO:0031398; GO:0031649; GO:0040015; GO:0042803; GO:0043235; GO:0043410; GO:0044877; GO:0045453; GO:0045944; GO:0045986; GO:0050873; GO:0051380; GO:0061885; GO:0071902; GO:0120162; GO:…
Pver_gene_g666	0	0	0	0	0	0	0	0	0	0	0	0	0	0	0	0	ATP-grasp domain-containing protein	GO:0005524; GO:0046872
Pver_gene_g667	0	0	0	0	0	0	0	0	0	0	0	0	0	0	0	0	Octopamine receptor beta-2R (CsOA2B2)	GO:0004989; GO:0005886; GO:0007189; GO:0008226; GO:0016021; GO:0071418; GO:0071927; GO:0071928
Pver_gene_g668	0	0	0	0	0	0	0	0	0	0	0	0	0	0	0	0	Zinc finger protein 341	GO:0001216; GO:0003677; GO:0003700; GO:0005634; GO:0006355; GO:0046872
Pver_gene_g669	0	0	0	0	0	0	0	0	0	0	0	0	0	0	0	0	Pectin acetylesterase 8 (EC 3.1.1.-)	GO:0005576; GO:0009505; GO:0052793; GO:0071555
Pver_gene_g670	0	0	0	0	0	0	0	0	0	0	0	0	0	0	0	0	Craniofacial development protein 2 (p97 bucentaur protein)	GO:0005634; GO:0005737
Pver_gene_g671	0	0	0	0	0	0	0	0	0	0	0	0	0	0	0	0	Pectin acetylesterase 8 (EC 3.1.1.-)	GO:0005576; GO:0009505; GO:0052793; GO:0071555
Pver_gene_g672	0	0	0	0	0	0	0	0	0	0	0	0	0	0	0	0	Uncharacterized protein (Fragment)
Pver_gene_g673	0	0	0	0	0	0	0	0	0	0	0	0	0	0	0	0	RNA-directed DNA polymerase from mobile element jockey	GO:0003964; GO:0016021
Pver_gene_g674	0	0	0	0	0	0	0	0	0	0	0	0	0	0	0	0	Uncharacterized protein	GO:0016021
Pver_gene_g675	0	0	0	0	0	0	0	0	0	0	0	0	0	0	0	0	Uncharacterized protein	GO:0016021
Pver_gene_g676	0	0	0	0	0	0	0	0	0	0	0	0	0	0	0	0	Uncharacterized protein	GO:0016021
Pver_gene_g677	0	0	0	0	0	0	0	0	0	0	0	0	0	0	0	0	Uncharacterized protein	GO:0016021
Pver_gene_g678	0	0	0	0	0	0	0	0	0	0	0	0	0	0	0	0	Cilia- and flagella-associated protein 54	GO:0005930; GO:0007283; GO:0030154; GO:0060271; GO:0060294
Pver_gene_g679	0	0	0	0	0	0	0	0	0	0	0	0	0	0	0	0	Probable RNA-dependent RNA polymerase 1 (OsRDR1) (EC 2.7.7.48)	GO:0003723; GO:0003968; GO:0005634; GO:0009615; GO:0009751; GO:0010025; GO:0030422; GO:0031380; GO:0060148; GO:0070919
Pver_gene_g680	0	0	0	0	0	0	0	0	0	0	0	0	0	0	0	0	Centromere protein L (CENP-L)	GO:0000775; GO:0005634
Pver_gene_g681	0	0	0	0	0	0	0	0	0	0	0	0	0	0	0	0	Serine racemase (EC 4.3.1.17) (EC 4.3.1.18) (EC 5.1.1.18) (D-serine ammonia-lyase) (D-serine dehydratase) (L-serine ammonia-lyase) (L-serine dehydratase)	GO:0000287; GO:0003941; GO:0005524; GO:0006563; GO:0008721; GO:0018114; GO:0030170; GO:0030378; GO:0042866; GO:0043621; GO:0070178; GO:0070179
Pver_gene_g682	0	0	0	0	0	0	0	0	0	0	0	0	0	0	0	0	Uncharacterized protein	GO:0002755; GO:0043123; GO:0070976
Pver_gene_g683	0	0	0	0	0	0	0	0	0	0	0	0	0	0	0	0	PDZ domain-containing protein 7	GO:0002141; GO:0002142; GO:0005634; GO:0005654; GO:0005886; GO:0005929; GO:0007605; GO:0032420; GO:0032426; GO:0042803; GO:0045184; GO:0046982; GO:0050910; GO:0060088; GO:0060117; GO:1990696
Pver_gene_g684	0	0	0	0	0	0	0	0	0	0	0	0	0	0	0	0	uncharacterized protein LOC106179543 isoform X1	GO:0016021
Pver_gene_g685	0	0	0	0	0	0	0	0	0	0	0	0	0	0	0	0	JmjC domain-containing protein 8 (Jumonji domain-containing protein 8)	GO:0005634; GO:0005737; GO:0005783; GO:0005788; GO:0006110; GO:0043123; GO:1903302; GO:1903672
Pver_gene_g686	0	0	0	0	0	0	0	0	0	0	0	0	0	0	0	0	Reversion-inducing cysteine-rich protein with Kazal motifs	GO:0001955; GO:0004866; GO:0004867; GO:0005886; GO:0008191; GO:0017147; GO:0030198; GO:0030336; GO:0031225; GO:0035115; GO:0045765; GO:0090210; GO:0090263; GO:1904684; GO:1904928; GO:1990909
Pver_gene_g687	0	0	0	0	0	0	0	0	4	4	4	4	0	0	0	0	S-adenosylmethionine sensor upstream of mTORC1 (Probable methyltransferase BMT2 homolog) (EC 2.1.1.-)	GO:0005730; GO:0016433; GO:0034198; GO:1904047; GO:1904262
Pver_gene_g688	0	0	0	0	0	0	0	0	0	0	0	0	0	0	0	0	Transmembrane protein 168	GO:0016021; GO:0030133
Pver_gene_g689	0	0	0	0	0	0	0	0	0	0	0	0	0	0	0	0	Queuosine salvage protein	GO:0101030
Pver_gene_g690	0	0	0	0	0	0	0	0	0	0	0	0	0	0	0	0	Periphilin-1	GO:0005654; GO:0005694; GO:0005794; GO:0005829; GO:0031424; GO:0045814; GO:0045892; GO:0090309; GO:0097355
Pver_gene_g691	0	0	0	0	0	0	0	0	0	0	0	0	0	0	0	0	Nephrocystin-3	GO:0003146; GO:0005929; GO:0007601; GO:0016055; GO:0048793; GO:0060026; GO:0060271; GO:0060972; GO:0070121
Pver_gene_g692	0	0	0	0	0	0	0	0	0	0	0	0	0	0	0	0	Uncharacterized protein	GO:0016021
Pver_gene_g693	0	0	0	0	0	0	0	0	0	0	0	0	0	0	0	0	Uncharacterized protein
Pver_gene_g694	0	0	0	0	0	0	0	0	0	0	0	0	0	0	0	0	Protein ecdysoneless homolog (Human suppressor of GCR two) (hSGT1)	GO:0003713; GO:0005634; GO:0005654; GO:0005737; GO:0005829; GO:0006110; GO:0006366; GO:0006397; GO:0008283; GO:0008380; GO:0035035; GO:0045944; GO:2000045
Pver_gene_g695	0	0	0	0	0	0	0	0	0	0	0	0	0	0	0	0	Predicted protein	GO:0031362; GO:0038023
Pver_gene_g696	0	0	0	0	0	0	0	0	0	0	0	0	0	0	0	0	Cytokine receptor-like factor 3	GO:0005737
Pver_gene_g697	0	0	0	0	0	0	0	0	0	0	0	0	0	0	0	0	Protein BUD31 homolog (Protein G10 homolog)	GO:0005634
Pver_gene_g698	0	0	0	0	0	0	0	0	0	0	0	0	0	0	0	0	Allatostatin-A receptor (BAR)	GO:0004930; GO:0005886; GO:0016021; GO:0042562; GO:0042923
Pver_gene_g699	0	0	0	0	0	0	0	0	0	0	0	0	0	0	0	0	V-type ATPase assembly factor PKR1	GO:0005783; GO:0030176; GO:0070072
Pver_gene_g700	0	0	0	0	0	0	0	0	0	0	0	0	0	0	0	0	GTPase Era	GO:0003924; GO:0005525; GO:0005737; GO:0005886; GO:0042274; GO:0070181
Pver_gene_g701	0	0	0	0	0	0	0	0	0	0	0	0	0	0	0	0	Arrestin domain-containing protein 1 (Alpha-arrestin 1)	GO:0005886; GO:0006511; GO:0006858; GO:0015031; GO:0016567; GO:0031410; GO:0031625; GO:0042802; GO:0045746; GO:0070062; GO:0140112; GO:1903561; GO:1990756; GO:1990763
Pver_gene_g702	0	0	0	0	0	0	0	0	0	0	0	0	0	0	0	0	Retinol dehydrogenase 14 (EC 1.1.1.300)	GO:0001750; GO:0005783; GO:0042572; GO:0052650
Pver_gene_g703_gene_g705	0	0	0	0	0	0	0	0	0	0	0	0	0	0	0	0	PITH domain-containing protein 1
Pver_gene_g704	0	0	0	0	0	0	0	0	0	0	0	0	0	0	0	0	Deleted.
Pver_gene_g706	0	0	0	0	0	0	0	0	0	0	0	0	0	0	0	0	Uncharacterized protein	GO:0016021
Pver_gene_g707	0	0	0	0	0	0	0	0	0	0	0	0	0	0	0	0	Glutathionyl-hydroquinone reductase YqjG (GS-HQR) (EC 1.8.5.7)	GO:0004364; GO:0005737; GO:0016672
Pver_gene_g708	0	0	0	0	0	0	0	0	0	0	0	0	0	0	0	0	Glycogenin-1 (GN) (EC 2.4.1.186)	GO:0005737; GO:0005978; GO:0008466; GO:0046872; GO:0055120; GO:0102751
Pver_gene_g709	0	0	0	0	0	0	0	0	0	0	0	0	0	0	0	0	ATPase family AAA domain-containing protein 5 (Chromosome fragility-associated gene 1 protein)	GO:0003677; GO:0005524; GO:0005634; GO:0030890; GO:0031391; GO:0033260; GO:0042100; GO:0042770; GO:0042771; GO:0045190; GO:0045740; GO:0048304; GO:0061860; GO:0090305; GO:0090618; GO:1901990; GO:1902166; GO:1902751
Pver_gene_g710	0	0	0	0	0	0	0	0	0	0	0	0	0	0	0	0	ERI1 exoribonuclease 2 (EC 3.1.-.-) (Exonuclease domain-containing protein 1)	GO:0003676; GO:0004527; GO:0008270
Pver_gene_g711	0	0	0	0	0	0	0	0	0	0	0	0	0	0	0	0	Kelch-like protein 17 (Actinfilin)	GO:0005615; GO:0007420; GO:0014069; GO:0015629; GO:0016567; GO:0030036; GO:0030054; GO:0031208; GO:0032839; GO:0043025; GO:0051015; GO:0060090
Pver_gene_g712	0	0	0	0	0	0	0	0	0	0	0	0	0	0	0	0	Kelch-like protein 3	GO:0003779; GO:0005829; GO:0005856; GO:0006511; GO:0016567; GO:0031463; GO:0050801; GO:0070294; GO:0070936; GO:0072156
Pver_gene_g713	0	0	0	0	0	0	0	0	0	0	0	0	0	0	0	0	Zinc finger protein ZIC 1 (Zinc finger protein of the cerebellum 1)	GO:0000977; GO:0000981; GO:0005634; GO:0005737; GO:0007389; GO:0007417; GO:0008589; GO:0021510; GO:0030154; GO:0042472; GO:0046872
Pver_gene_g714	0	0	0	0	0	0	0	0	0	0	0	0	0	0	0	0	Zinc finger protein ZIC 4 (XlZic4) (Zinc finger protein of the cerebellum 4)	GO:0003677; GO:0005634; GO:0007399; GO:0014029; GO:0046872
Pver_gene_g715	0	0	0	0	0	0	0	0	0	0	0	0	0	0	0	0	Probable ethanolamine kinase (EC 2.7.1.82)	GO:0004305; GO:0005524; GO:0005737; GO:0006646
Pver_gene_g716	0	0	0	0	0	0	0	0	0	0	0	0	0	0	0	0	ER membrane protein complex subunit 10 (Hematopoietic signal peptide-containing membrane domain-containing protein 1)	GO:0001525; GO:0001938; GO:0005576; GO:0010595; GO:0016021; GO:0045766; GO:0072546; GO:1900745
Pver_gene_g717	0	0	0	0	0	0	0	0	0	0	0	0	0	0	0	0	Protein bud22	GO:0005634; GO:0005730; GO:0030490; GO:0030686; GO:0042274
Pver_gene_g718	0	0	0	0	0	0	0	0	0	0	0	0	0	0	0	0	Neurogenic locus notch homolog protein 1 (Notch 1) [Cleaved into: Notch 1 extracellular truncation (NEXT); Notch 1 intracellular domain (NICD)]	GO:0001525; GO:0005509; GO:0005634; GO:0005886; GO:0006355; GO:0016021; GO:0030154; GO:0038023; GO:0050793; GO:0060271; GO:0061314
Pver_gene_g719	0	0	0	0	0	0	0	0	0	0	0	0	0	0	0	0	Integrase/recombinase xerD homolog	GO:0003677; GO:0006310; GO:0015074; GO:0044826; GO:0046718; GO:0075713
Pver_gene_g720	0	0	0	0	0	0	0	0	0	0	0	0	0	0	0	0	Hexosaminidase D (EC 3.2.1.52) (Beta-N-acetylhexosaminidase) (Beta-hexosaminidase D) (Hexosaminidase domain-containing protein) (N-acetyl-beta-galactosaminidase)	GO:0004563; GO:0005634; GO:0005737; GO:0005975; GO:0015929; GO:0102148; GO:1903561
Pver_gene_g721	0	0	0	0	0	0	0	0	0	0	0	0	0	0	0	0	Uncharacterized protein
Pver_gene_g722	0	0	0	0	0	0	0	0	0	0	0	0	0	0	0	0	ELMO domain-containing protein 3 (RNA-binding motif and ELMO domain-containing protein 1) (RNA-binding motif protein 29) (RNA-binding protein 29)	GO:0005737; GO:0005856; GO:0032420; GO:0043547; GO:0060091
Pver_gene_g723	0	0	0	0	0	0	0	0	0	0	0	0	0	0	0	0	Uncharacterized protein	GO:0016021
Pver_gene_g724	0	0	0	0	0	0	0	0	0	0	0	0	0	0	0	0	SAM pointed domain-containing Ets transcription factor (Prostate epithelium-specific Ets transcription factor) (Prostate-specific Ets) (Prostate-derived Ets factor)	GO:0000122; GO:0000790; GO:0000981; GO:0001227; GO:0005634; GO:0006357; GO:0007275; GO:0010454; GO:0010455; GO:0030154; GO:0043065; GO:0043565; GO:0045944; GO:0060480; GO:0060576
Pver_gene_g725	0	0	0	0	0	0	0	0	0	0	0	0	0	0	0	0	Trefoil factor 2 (Spasmolytic polypeptide) (SP)	GO:0005198; GO:0005615; GO:0008083; GO:0008284; GO:0019722; GO:0030277; GO:0030334; GO:0031723; GO:0043031; GO:0050728; GO:0060455; GO:0070098; GO:0070374
Pver_gene_g726	0	0	0	0	0	0	0	0	0	0	0	0	0	0	0	0	Poly(U)-specific endoribonuclease-B (EC 3.1.-.-) (Protein endoU-B) (Uridylate-specific endoribonuclease-B)	GO:0003723; GO:0004521; GO:0046872
Pver_gene_g727	0	0	0	0	0	0	0	0	0	0	0	0	0	0	0	0	Poly(U)-specific endoribonuclease-B (EC 3.1.-.-) (Protein endoU-B) (Uridylate-specific endoribonuclease-B)	GO:0003723; GO:0004521; GO:0046872
Pver_gene_g728	0	0	0	0	0	0	0	0	0	0	0	0	0	0	0	0	Poly(U)-specific endoribonuclease-C (EC 3.1.-.-) (Protein endoU-C) (Uridylate-specific endoribonuclease-C)	GO:0003723; GO:0004521; GO:0005576; GO:0046872
Pver_gene_g729	0	0	0	0	0	0	0	0	0	0	0	0	0	0	0	0	Poly(U)-specific endoribonuclease homolog (EC 3.1.-.-) (Protein endoU) (Uridylate-specific endoribonuclease homolog)	GO:0003723; GO:0004521; GO:0005576; GO:0046872
Pver_gene_g730	0	0	0	0	0	0	0	0	0	0	0	0	0	0	0	0	Poly(U)-specific endoribonuclease homolog (EC 3.1.-.-) (Protein endoU) (Uridylate-specific endoribonuclease homolog)	GO:0003723; GO:0004521; GO:0005576; GO:0046872
Pver_gene_g731	0	0	0	0	0	0	0	0	0	0	0	0	0	0	0	0	Poly(U)-specific endoribonuclease homolog (EC 3.1.-.-) (Protein endoU) (Uridylate-specific endoribonuclease homolog)	GO:0003723; GO:0004521; GO:0005576; GO:0046872
Pver_gene_g732	5	31	0	0	0	0	0	0	1	1	0	0	0	0	0	0	Helicase with zinc finger domain 2 (EC 3.6.4.-) (PPAR-gamma DNA-binding domain-interacting protein 1) (PDIP1) (PPAR-gamma DBD-interacting protein 1)	GO:0000184; GO:0003677; GO:0003723; GO:0004386; GO:0004540; GO:0005524; GO:0005654; GO:0005737; GO:0030374; GO:0045944; GO:0046872
Pver_gene_g733	1	4	1	4	0	0	0	0	1	4	1	4	0	0	0	0	Regulatory-associated protein of mTOR (Raptor) (p150 target of rapamycin (TOR)-scaffold protein)	GO:0001030; GO:0001031; GO:0001032; GO:0001156; GO:0001558; GO:0001938; GO:0005654; GO:0005737; GO:0005764; GO:0005765; GO:0005829; GO:0007050; GO:0008361; GO:0009267; GO:0010494; GO:0010800; GO:0016032; GO:0016241; GO:0019901; GO:0030291; GO:0030295; GO:0030307; GO:0030425; GO:0030674; GO:0031669; GO:0031929; GO:0031931; GO:0032008; GO:0033138; GO:0038202; GO:0043025; GO:0044877; GO:0045945; GO:…
Pver_gene_g734	0	0	0	0	0	0	0	0	0	0	0	0	0	0	0	0	IQ domain-containing protein K
Pver_gene_g735	0	0	0	0	0	0	0	0	0	0	0	0	0	0	0	0	Polycomb protein suz12 (Suppressor of zeste 12 protein homolog)	GO:0005634; GO:0016571; GO:0016586; GO:0031490; GO:0035098; GO:0046872
Pver_gene_g736	0	0	0	0	0	0	0	0	0	0	0	0	0	0	0	0	Ubiquitin carboxyl-terminal hydrolase 22 (EC 3.4.19.12) (Deubiquitinating enzyme 22) (Ubiquitin thioesterase 22) (Ubiquitin-specific-processing protease 22)	GO:0005634; GO:0006325; GO:0006511; GO:0007049; GO:0008270; GO:0016579; GO:0036459
Pver_gene_g737	0	0	0	0	0	0	0	0	0	0	0	0	0	0	0	0	TOM1-like protein 2 (Target of Myb-like protein 2)	GO:0006886; GO:0007165; GO:0019901; GO:0030276; GO:0045839; GO:0070062
Pver_gene_g738	0	0	0	0	0	0	0	0	0	0	0	0	0	0	0	0	Protein FAM234B	GO:0005794; GO:0005856; GO:0016021; GO:0030054; GO:0045202
Pver_gene_g739	0	0	0	0	0	0	0	0	0	0	0	0	0	0	0	0	Putative 3-phosphoinositide-dependent protein kinase 2 (EC 2.7.11.1) (3-phosphoinositide-dependent protein kinase 2 pseudogene)	GO:0004674; GO:0005524; GO:0005737; GO:0016020; GO:0018105; GO:0035556
Pver_gene_g740	0	0	0	0	0	0	0	0	0	0	0	0	0	0	0	0	SUMO-conjugating enzyme UBC9-B (EC 2.3.2.-) (RING-type E3 SUMO transferase UBC9-B) (SUMO-protein ligase B) (Ubiquitin carrier protein 9-B) (Ubiquitin carrier protein I-B) (Ubiquitin-conjugating enzyme E2 I-B) (Ubiquitin-protein ligase I-B)	GO:0001947; GO:0005524; GO:0005634; GO:0007049; GO:0007059; GO:0016925; GO:0036306; GO:0051301; GO:0060216; GO:0061656
Pver_gene_g741	0	0	0	0	0	0	0	0	0	0	0	0	0	0	0	0	MOXD1 homolog 2	GO:0004500; GO:0005507; GO:0005615; GO:0005737; GO:0005829; GO:0006589; GO:0016021; GO:0016715; GO:0030667; GO:0042420; GO:0042421
Pver_gene_g742	0	0	0	0	0	0	0	0	0	0	0	0	0	0	0	0	Leukocyte receptor cluster member 9	GO:0046872
Pver_gene_g743	8	23	3	11	0	0	0	0	3	6	0	0	0	0	0	0	Protein CLEC16A homolog (Endosomal maturation defective protein)	GO:0000139; GO:0000421; GO:0005770; GO:0005794; GO:0006914; GO:0008333; GO:0016021; GO:0016197; GO:0017137; GO:0031902; GO:0036020
Pver_gene_g744	0	0	0	0	0	0	0	0	0	0	0	0	0	0	0	0	Mediator of RNA polymerase II transcription subunit 11 (Mediator complex subunit 11)	GO:0003712; GO:0006357; GO:0016592
Pver_gene_g745	24	115	1	1	0	0	0	0	0	0	0	0	0	0	0	0	Eukaryotic translation initiation factor 3 subunit B (eIF3b) (Eukaryotic translation initiation factor 3 subunit 9) (eIF-3-eta)	GO:0001732; GO:0003743; GO:0005852; GO:0006413; GO:0006446; GO:0016282; GO:0031369; GO:0033290; GO:0045202; GO:0071541; GO:0075522; GO:0075525
Pver_gene_g746	0	0	0	0	0	0	0	0	0	0	0	0	0	0	0	0	Heparan sulfate glucosamine 3-O-sulfotransferase 3B1 (EC 2.8.2.30) (Heparan sulfate D-glucosaminyl 3-O-sulfotransferase 3B1) (3-OST-3B) (Heparan sulfate 3-O-sulfotransferase 3B1) (m3-OST-3B)	GO:0000139; GO:0005887; GO:0006477; GO:0008467; GO:0033872
Pver_gene_g747	0	0	0	0	0	0	0	0	0	0	0	0	0	0	0	0	Retinoic acid-induced protein 1	GO:0001501; GO:0003700; GO:0005634; GO:0005654; GO:0005737; GO:0032922; GO:0035326; GO:0040015; GO:0044212; GO:0045893; GO:0045944; GO:0046872
Pver_gene_g748	0	0	0	0	0	0	0	0	0	0	0	0	0	0	0	0	Uncharacterized skeletal organic matrix protein 5 (Uncharacterized SOMP-5)	GO:0005576
Pver_gene_g749	8	47	2	12	0	0	0	0	0	0	0	0	0	0	0	0	Ras-associating and dilute domain-containing protein	GO:0005874; GO:0007165; GO:0007275; GO:0032991; GO:0034446
Pver_gene_g750	30	187	3	18	0	0	0	0	0	0	0	0	0	0	0	0	von Willebrand factor A domain-containing protein 3A	GO:0005576
Pver_gene_g751	0	0	0	0	0	0	0	0	0	0	0	0	0	0	0	0	L-xylulose reductase (XR) (EC 1.1.1.10) (Dicarbonyl/L-xylulose reductase) (Sperm antigen P26h)	GO:0001669; GO:0005881; GO:0005902; GO:0005903; GO:0005997; GO:0006006; GO:0006739; GO:0016020; GO:0016655; GO:0042732; GO:0042802; GO:0044105; GO:0050038; GO:0051289
Pver_gene_g752	0	0	0	0	0	0	0	0	0	0	0	0	0	0	0	0	RAC family serine/threonine-protein kinase homolog (EC 2.7.11.1)	GO:0000281; GO:0004674; GO:0004691; GO:0005524; GO:0005547; GO:0005938; GO:0006468; GO:0007163; GO:0018105; GO:0019887; GO:0030010; GO:0031036; GO:0031154; GO:0031252; GO:0032147; GO:0035556; GO:0042542; GO:0043327; GO:0044351; GO:0045859; GO:0046580; GO:0048015; GO:0050765; GO:0050920; GO:0090382; GO:0110094; GO:1903013; GO:1905303
Pver_gene_g753	0	0	0	0	0	0	0	0	0	0	0	0	0	0	0	0	Aryl hydrocarbon receptor (Ah receptor) (AhR)	GO:0003700; GO:0005634; GO:0005737; GO:0006805; GO:0007049; GO:0032922; GO:0034751; GO:0045892; GO:0045893; GO:0046983; GO:0070888
Pver_gene_g754	0	0	0	0	0	0	0	0	0	0	0	0	0	0	0	0	Zinc phosphodiesterase ELAC protein 2 (EC 3.1.26.11) (ElaC homolog protein 2) (Ribonuclease Z 2) (RNase Z 2) (tRNA 3 endonuclease 2) (tRNase Z 2)	GO:0004519; GO:0005634; GO:0005739; GO:0046872; GO:0072684
Pver_gene_g755	0	0	0	0	0	0	0	0	0	0	0	0	0	0	0	0	Leucine-rich repeat-containing protein 14	GO:0005737; GO:0019900; GO:0032088; GO:0034122
Pver_gene_g756	0	0	0	0	0	0	0	0	0	0	0	0	0	0	0	0	Transmembrane glycoprotein NMB (Hematopoietic growth factor inducible neurokinin-1 type)	GO:0001649; GO:0001818; GO:0001934; GO:0005178; GO:0005886; GO:0005887; GO:0007155; GO:0007165; GO:0007267; GO:0008201; GO:0008285; GO:0016021; GO:0030282; GO:0030335; GO:0031901; GO:0031954; GO:0032720; GO:0033162; GO:0034103; GO:0042056; GO:0042130; GO:0045545; GO:0045765; GO:0048018; GO:0050868; GO:0050918; GO:0070374; GO:1901215; GO:2000134
Pver_gene_g757	0	0	0	0	0	0	0	0	0	0	0	0	0	0	0	0	Dynein light chain 4, axonemal	GO:0003774; GO:0005737; GO:0005874; GO:0005929; GO:0007017; GO:0030286; GO:0045505; GO:0051959; GO:2000582
Pver_gene_g758	0	0	0	0	0	0	0	0	0	0	0	0	0	0	0	0	Endonuclease V (EC 3.1.26.-)	GO:0000287; GO:0003677; GO:0003727; GO:0005730; GO:0005737; GO:0006281; GO:0016888; GO:0016891
Pver_gene_g759	0	0	0	0	0	0	0	0	0	0	0	0	0	0	0	0	Anaphase-promoting complex subunit 10 (APC10) (Cyclosome subunit 10)	GO:0005680; GO:0005737; GO:0007049; GO:0031145; GO:0051301; GO:0070979
Pver_gene_g760	0	0	0	0	0	0	0	0	0	0	0	0	0	0	0	0	Uncharacterized protein
Pver_gene_g761	0	0	0	0	0	0	0	0	0	0	0	0	0	0	0	0	Uncharacterized protein	GO:0003723
Pver_gene_g762	0	0	0	0	0	0	0	0	0	0	0	0	0	0	0	0	Centriolar coiled-coil protein of 110 kDa (Centrosomal protein of 110 kDa) (CP110) (Cep110)	GO:0000086; GO:0005813; GO:0005814; GO:0005829; GO:0005929; GO:0007099; GO:0010389; GO:0016579; GO:0032053; GO:0032465; GO:0032991; GO:0045724; GO:0051298; GO:0097711; GO:1902018
Pver_gene_g763	0	0	0	0	0	0	0	0	0	0	0	0	0	0	0	0	Unconventional myosin-VIIb	GO:0003774; GO:0005524; GO:0005902; GO:0005903; GO:0016459; GO:0030154; GO:0051015; GO:0090651; GO:1904970
Pver_gene_g764	0	0	0	0	0	0	0	0	0	0	0	0	0	0	0	0	Forkhead box protein L1 (Forkhead-related protein FKHL11) (Transcription factor FKH-6)	GO:0000981; GO:0003677; GO:0003700; GO:0005634; GO:0006355; GO:0006357; GO:0007495; GO:0007507; GO:0009653; GO:0030111; GO:0030154; GO:0030166; GO:0043565; GO:0061146
Pver_gene_g765	0	0	0	0	0	0	0	0	0	0	0	0	0	0	0	0	Uncharacterized protein	GO:0016021
Pver_gene_g766	17	66	0	0	0	0	0	0	2	2	0	0	0	0	0	0	Small G protein signaling modulator 3 (RUN and TBC1 domain-containing protein 3)	GO:0005096; GO:0005829; GO:0005921; GO:0006886; GO:0007050; GO:0017137; GO:0032483; GO:0032486; GO:0045732; GO:0048227; GO:0090630
Pver_gene_g767	0	0	0	0	0	0	0	0	0	0	0	0	0	0	0	0	Spondin-1 (F-spondin)	GO:0007155; GO:0031012; GO:0046872
Pver_gene_g768	0	0	0	0	0	0	0	0	0	0	0	0	0	0	0	0	Vesicle-trafficking protein SEC22a (SEC22 vesicle-trafficking protein homolog A)	GO:0005789; GO:0015031; GO:0016021; GO:0016192
Pver_gene_g769	0	0	0	0	0	0	0	0	0	0	0	0	0	0	0	0	Cystatin domain-containing protein	GO:0004869
Pver_gene_g770	0	0	0	0	0	0	0	0	0	0	0	0	0	0	0	0	Unconventional myosin-X (Unconventional myosin-10)	GO:0001726; GO:0005516; GO:0005524; GO:0005547; GO:0005829; GO:0005938; GO:0007165; GO:0008360; GO:0016459; GO:0030027; GO:0030705; GO:0030898; GO:0031527; GO:0032433; GO:0051015; GO:0051489; GO:0060002
Pver_gene_g771	0	0	0	0	0	0	0	0	0	0	0	0	0	0	0	0	Deleted in malignant brain tumors 1 protein	GO:0016021
Pver_gene_g772	0	0	0	0	0	0	0	0	0	0	0	0	0	0	0	0	Methylmalonyl-CoA mutase, mitochondrial (MCM) (EC 5.4.99.2) (Methylmalonyl-CoA isomerase)	GO:0003924; GO:0004494; GO:0005739; GO:0005759; GO:0009235; GO:0009791; GO:0019626; GO:0031419; GO:0042802; GO:0042803; GO:0043547; GO:0046872; GO:0050667; GO:0072341
Pver_gene_g773	0	0	0	0	0	0	0	0	0	0	0	0	0	0	0	0	NADH-ubiquinone oxidoreductase 75 kDa subunit, mitochondrial (EC 1.6.99.3) (EC 7.1.1.2) (Complex I-75kD) (CI-75kD)	GO:0005747; GO:0005758; GO:0008137; GO:0008637; GO:0009055; GO:0042773; GO:0045333; GO:0046034; GO:0046872; GO:0051537; GO:0051539; GO:0051881; GO:0072593
Pver_gene_g774	0	0	0	0	0	0	0	0	0	0	0	0	0	0	0	0	Protein adenylyltransferase SelO-1, mitochondrial (EC 2.7.7.-) (EC 2.7.7.n1) (Selenoprotein O) (SelO)	GO:0005524; GO:0005739; GO:0016779; GO:0046872
Pver_gene_g775	0	0	0	0	0	0	0	0	0	0	0	0	0	0	0	0	Arfaptin-2 (ADP-ribosylation factor-interacting protein 2)	GO:0001726; GO:0005543; GO:0005737; GO:0005938; GO:0006886; GO:0006914; GO:0019904; GO:0030036; GO:0030742; GO:0032588; GO:0042802; GO:0070273
Pver_gene_g776	0	0	0	0	0	0	0	0	0	0	0	0	0	0	0	0	Equilibrative nucleotide transporter 1 (AtENT1) (Nucleoside transporter ENT1)	GO:0005337; GO:0005739; GO:0005774; GO:0005886; GO:0016021
Pver_gene_g777	0	0	0	0	0	0	0	0	0	0	0	0	0	0	0	0	Dynein assembly factor 1, axonemal homolog (Defective transmitter-recycling protein) (Leucine-rich repeat-containing protein 50 homolog)	GO:0005930; GO:0044458; GO:0060271; GO:0070840
Pver_gene_g778	0	0	0	0	0	0	0	0	0	0	0	0	0	0	0	0	Short-chain specific acyl-CoA dehydrogenase, mitochondrial (SCAD) (EC 1.3.8.1) (Butyryl-CoA dehydrogenase)	GO:0000062; GO:0003995; GO:0004085; GO:0005739; GO:0005759; GO:0006635; GO:0031966; GO:0033539; GO:0042594; GO:0042802; GO:0046359; GO:0050660; GO:0051384
Pver_gene_g779	0	0	0	0	0	0	0	0	0	0	0	0	0	0	0	0	Iron-sulfur cluster co-chaperone protein HscB (DnaJ homolog subfamily C member 20) [Cleaved into: Iron-sulfur cluster co-chaperone protein HscB, cytoplasmic (C-HSC20); Iron-sulfur cluster co-chaperone protein HscB, mitochondrial]	GO:0001671; GO:0005654; GO:0005737; GO:0005739; GO:0005829; GO:0016226; GO:0042802; GO:0044571; GO:0046872; GO:0051087; GO:0051259; GO:0097428
Pver_gene_g780	0	0	0	0	0	0	0	0	0	0	0	0	0	0	0	0	DUF3504 domain-containing protein	GO:0003677; GO:0006310; GO:0015074
Pver_gene_g781	0	0	0	0	0	0	0	0	0	0	0	0	0	0	0	0	Uncharacterized protein
Pver_gene_g782	0	0	0	0	0	0	0	0	0	0	0	0	0	0	0	0	Meiotic nuclear division protein 1 homolog	GO:0003690; GO:0005634; GO:0007131
Pver_gene_g783	0	0	0	0	0	0	0	0	0	0	0	0	0	0	0	0	Amyloid protein-binding protein 2 (Amyloid beta precursor protein-binding protein 2) (APP-BP2)	GO:0005634; GO:0005874; GO:0006886; GO:0030659; GO:0046907
Pver_gene_g784	0	0	0	0	0	0	0	0	0	0	0	0	0	0	0	0	Zinc metalloproteinase nas-13 (EC 3.4.24.-) (Nematode astacin 13)	GO:0004222; GO:0005576; GO:0008270
Pver_gene_g785	0	0	0	0	0	0	0	0	0	0	0	0	0	0	0	0	Multidrug resistance-associated protein 4 (ATP-binding cassette sub-family C member 4) (MRP/cMOAT-related ABC transporter) (Multi-specific organic anion transporter B) (MOAT-B)	GO:0002576; GO:0005524; GO:0005886; GO:0009986; GO:0010243; GO:0014070; GO:0015562; GO:0015662; GO:0016020; GO:0016021; GO:0016323; GO:0016324; GO:0016404; GO:0016887; GO:0031088; GO:0032310; GO:0042493; GO:0042626; GO:0042910; GO:0048661; GO:0055085; GO:0060271; GO:0098591; GO:0140115
Pver_gene_g786	0	0	0	0	0	0	0	0	0	0	0	0	0	0	0	0	Multidrug resistance-associated protein 4 (ATP-binding cassette sub-family C member 4) (MRP/cMOAT-related ABC transporter) (Multi-specific organic anion transporter B) (MOAT-B)	GO:0002576; GO:0005524; GO:0005886; GO:0009986; GO:0010243; GO:0014070; GO:0015562; GO:0015662; GO:0016020; GO:0016021; GO:0016323; GO:0016324; GO:0016404; GO:0016887; GO:0031088; GO:0032310; GO:0042493; GO:0042626; GO:0042910; GO:0048661; GO:0055085; GO:0060271; GO:0098591; GO:0140115
Pver_gene_g787	0	0	0	0	0	0	0	0	0	0	0	0	0	0	0	0	Laminin subunit alpha-3 (Epiligrin subunit alpha) (Kalinin subunit alpha) (Laminin-5 subunit alpha) (Laminin-6 subunit alpha) (Laminin-7 subunit alpha) (Nicein subunit alpha)	GO:0001738; GO:0005178; GO:0005576; GO:0005604; GO:0005608; GO:0005610; GO:0005783; GO:0005913; GO:0007229; GO:0009887; GO:0009888; GO:0016477; GO:0030056; GO:0030155; GO:0030334; GO:0031581; GO:0035987; GO:0045995; GO:0062023; GO:0098609
Pver_gene_g788	0	0	0	0	0	0	0	0	0	0	0	0	0	0	0	0	Metallophosphoesterase 1 homolog (EC 3.1.-.-) (Post-GPI attachment to proteins 5 ortholog)	GO:0005793; GO:0006506; GO:0006888; GO:0008081; GO:0016021; GO:0046872
Pver_gene_g789	1	1	1	1	1	1	0	0	0	0	0	0	0	0	0	0	Microtubule-associated protein RP/EB family member 1	GO:0005815; GO:0005874; GO:0005881; GO:0008017; GO:0030981; GO:0031110; GO:0031115; GO:0035371; GO:0035372; GO:0051010; GO:0051225; GO:0051233; GO:0051301; GO:1904825
Pver_gene_g791	0	0	0	0	0	0	0	0	0	0	0	0	0	0	0	0	Histone deacetylase 1 (HD1) (EC 3.5.1.98)	GO:0000118; GO:0000122; GO:0000792; GO:0000979; GO:0001085; GO:0001103; GO:0002039; GO:0003714; GO:0004407; GO:0005634; GO:0005667; GO:0005737; GO:0005829; GO:0006325; GO:0006346; GO:0007492; GO:0008134; GO:0008284; GO:0009913; GO:0010870; GO:0016580; GO:0016581; GO:0021766; GO:0030182; GO:0032041; GO:0032922; GO:0033613; GO:0035851; GO:0042733; GO:0042826; GO:0043025; GO:0043124; GO:0043922; GO:…
Pver_gene_g792	0	0	0	0	0	0	0	0	0	0	0	0	0	0	0	0	Calumenin (Crocalbin) (IEF SSP 9302)	GO:0005509; GO:0005576; GO:0005783; GO:0005788; GO:0005789; GO:0005794; GO:0016020; GO:0033018; GO:0042470; GO:0043687; GO:0044267
Pver_gene_g793	0	0	0	0	0	0	0	0	0	0	0	0	0	0	0	0	Elongator complex protein 3 (tRNA uridine(34) acetyltransferase) (EC 2.3.1.-)	GO:0000049; GO:0001764; GO:0002926; GO:0005634; GO:0005730; GO:0005737; GO:0005829; GO:0006357; GO:0007417; GO:0008080; GO:0008607; GO:0030335; GO:0033588; GO:0046872; GO:0051539
Pver_gene_g794	0	0	0	0	0	0	0	0	0	0	0	0	0	0	0	0	40S ribosomal protein S21	GO:0002181; GO:0003735; GO:0005791; GO:0022627; GO:0042788
Pver_gene_g795	0	0	0	0	0	0	0	0	0	0	0	0	0	0	0	0	Regulator of telomere elongation helicase 1 (EC 3.6.4.12)	GO:0000723; GO:0000732; GO:0000781; GO:0003677; GO:0003678; GO:0005524; GO:0005634; GO:0006281; GO:0010569; GO:0031297; GO:0032206; GO:0032508; GO:0043247; GO:0045910; GO:0046872; GO:0051539; GO:0070182; GO:0090657; GO:1902990; GO:1904355; GO:1904358; GO:1904430; GO:1904506; GO:1904535
Pver_gene_g796	0	0	0	0	0	0	0	0	0	0	0	0	0	0	0	0	Stathmin	GO:0005737; GO:0005874; GO:0031110
Pver_gene_g797	0	0	0	0	0	0	0	0	0	0	0	0	0	0	0	0	Alpha-adducin (Erythrocyte adducin subunit alpha)	GO:0000902; GO:0001701; GO:0005200; GO:0005516; GO:0005623; GO:0005634; GO:0005654; GO:0005737; GO:0005856; GO:0005886; GO:0005913; GO:0006884; GO:0008134; GO:0008290; GO:0014069; GO:0016020; GO:0016604; GO:0020027; GO:0030218; GO:0030425; GO:0030507; GO:0030837; GO:0032092; GO:0035264; GO:0042608; GO:0042803; GO:0043197; GO:0044853; GO:0045202; GO:0045766; GO:0045807; GO:0046982; GO:0048471; GO:…
Pver_gene_g798	0	0	0	0	0	0	0	0	0	0	0	0	0	0	0	0	Mitogen-activated protein kinase 15 (EC 2.7.11.24) (Swimming-induced paralysis protein 13) (SWIP-13)	GO:0004707; GO:0005524; GO:0005634; GO:0005737; GO:0005911; GO:0005930; GO:0007610; GO:0010468; GO:0030030; GO:0030425; GO:0035556; GO:0036064; GO:0043204; GO:0060170; GO:0090494; GO:1902017; GO:1904491
Pver_gene_g799	0	0	0	0	0	0	0	0	0	0	0	0	0	0	0	0	Ubiquitin carboxyl-terminal hydrolase 6 (EC 3.4.19.12) (Deubiquitinating enzyme 6) (Proto-oncogene TRE-2) (Ubiquitin thioesterase 6) (Ubiquitin-specific-processing protease 6)	GO:0003676; GO:0004197; GO:0004843; GO:0005096; GO:0005516; GO:0005737; GO:0005764; GO:0005886; GO:0006464; GO:0006511; GO:0006886; GO:0016579; GO:0017137; GO:0055037; GO:0060627; GO:0090630
Pver_gene_g800	0	0	0	0	0	0	0	0	0	0	0	0	0	0	0	0	Sarcalumenin	GO:0002115; GO:0005525; GO:0014873; GO:0033018
Pver_gene_g801	0	0	0	0	0	0	0	0	0	0	0	0	0	0	0	0	H15 domain-containing protein	GO:0000786; GO:0003677; GO:0005634; GO:0006334
Pver_gene_g802	0	0	0	0	0	0	0	0	0	0	0	0	0	0	0	0	Rab GTPase-binding effector protein 2 (Rabaptin-5beta)	GO:0005096; GO:0005769; GO:0005813; GO:0005829; GO:0006897; GO:0008083; GO:0015031; GO:0030030; GO:0036064; GO:0043231; GO:1902017
Pver_gene_g803	0	0	0	0	0	0	0	0	0	0	0	0	0	0	0	0	Transport and Golgi organization protein 2 homolog	GO:0005794; GO:0007030; GO:0009306
Pver_gene_g804	0	0	0	0	0	0	0	0	0	0	0	0	0	0	0	0	Ankyrin repeat domain-containing protein 17 (Gene trap ankyrin repeat protein) (Serologically defined breast cancer antigen NY-BR-16)	GO:0000785; GO:0001955; GO:0003682; GO:0003723; GO:0005634; GO:0005654; GO:0005737; GO:0006275; GO:0016020; GO:0016032; GO:0031965; GO:0042742; GO:0043123; GO:0045087; GO:0045787; GO:0051151; GO:1900087; GO:1900245; GO:1900246
Pver_gene_g805	0	0	0	0	0	0	0	0	0	0	0	0	0	0	0	0	Uncharacterized protein
Pver_gene_g806	0	0	0	0	0	0	0	0	0	0	0	0	0	0	0	0	Uncharacterized protein
Pver_gene_g807	0	0	0	0	0	0	0	0	0	0	0	0	0	0	0	0	Uncharacterized protein
Pver_gene_g808	0	0	0	0	0	0	0	0	0	0	0	0	0	0	0	0	Bis(5'-adenosyl)-triphosphatase enpp4 (EC 3.6.1.29) (AP3A hydrolase) (AP3Aase) (Ectonucleotide pyrophosphatase/phosphodiesterase family member 4) (E-NPP 4) (NPP-4)	GO:0005886; GO:0007596; GO:0016021; GO:0030194; GO:0046872; GO:0047710
Pver_gene_g809	0	0	0	0	0	0	0	0	0	0	0	0	0	0	0	0	Kelch-like protein 20 (Kelch-like ECT2-interacting protein)	GO:0003779; GO:0004842; GO:0005737; GO:0005794; GO:0005802; GO:0005829; GO:0006895; GO:0015031; GO:0016567; GO:0016605; GO:0019964; GO:0030424; GO:0030425; GO:0031463; GO:0043066; GO:0043161; GO:0048471; GO:1990390
Pver_gene_g810	0	0	0	0	0	0	0	0	0	0	0	0	0	0	0	0	Calcium homeostasis modulator protein 6 (Protein FAM26F)	GO:0005887; GO:0006811
Pver_gene_g811	0	0	0	0	0	0	0	0	0	0	0	0	0	0	0	0	Carboxypeptidase inhibitor SmCI	GO:0004867; GO:0005576; GO:0008191
Pver_gene_g812	0	0	0	0	0	0	0	0	0	0	0	0	0	0	0	0	Latent-transforming growth factor beta-binding protein 1 (LTBP-1) (Transforming growth factor beta-1-binding protein 1) (TGF-beta1-BP-1)	GO:0001527; GO:0003281; GO:0005509; GO:0005615; GO:0005737; GO:0005739; GO:0007179; GO:0030425; GO:0031012; GO:0032967; GO:0032991; GO:0035583; GO:0035904; GO:0038045; GO:0043025; GO:0048471; GO:0050431; GO:0050436; GO:0060976; GO:0062023; GO:1901388
Pver_gene_g813	0	0	0	0	0	0	0	0	0	0	0	0	0	0	0	0
Pver_gene_g814	0	0	0	0	0	0	0	0	0	0	0	0	0	0	0	0	NPC1-like intracellular cholesterol transporter 1 (Niemann-Pick C1-like protein 1)	GO:0005319; GO:0006695; GO:0008144; GO:0016324; GO:0017137; GO:0030299; GO:0030301; GO:0031489; GO:0031526; GO:0042157; GO:0042493; GO:0042632; GO:0044214; GO:0071501
Pver_gene_g815	0	0	0	0	0	0	0	0	0	0	0	0	0	0	0	0	NPC1-like intracellular cholesterol transporter 1 (Niemann-Pick C1-like protein 1)	GO:0005319; GO:0006695; GO:0008144; GO:0016324; GO:0017137; GO:0030299; GO:0030301; GO:0031489; GO:0031526; GO:0042157; GO:0042493; GO:0042632; GO:0044214; GO:0071501
Pver_gene_g816	196	652	32	107	0	0	0	0	30	85	2	3	0	0	0	0	Cytoplasmic dynein 1 heavy chain 1 (Cytoplasmic dynein heavy chain 1) (Dynein heavy chain, cytosolic)	GO:0000086; GO:0000278; GO:0003723; GO:0005524; GO:0005576; GO:0005623; GO:0005813; GO:0005829; GO:0005868; GO:0005874; GO:0005881; GO:0005938; GO:0006888; GO:0007018; GO:0007052; GO:0007097; GO:0008090; GO:0008569; GO:0010389; GO:0016020; GO:0019886; GO:0030175; GO:0030286; GO:0031122; GO:0032388; GO:0033962; GO:0034063; GO:0035578; GO:0043312; GO:0045505; GO:0051293; GO:0051301; GO:0051959; GO:…
Pver_gene_g817	0	0	0	0	0	0	0	0	0	0	0	0	0	0	0	0	Lactosylceramide 1,3-N-acetyl-beta-D-glucosaminyltransferase (EC 2.4.1.206) (Lactotriaosylceramide synthase) (Lc(3)Cer synthase) (Lc3 synthase) (UDP-GlcNAc:beta-Gal beta-1,3-N-acetylglucosaminyltransferase 5) (BGnT-5) (Beta-1,3-Gn-T5) (Beta-1,3-N-acetylglucosaminyltransferase 5) (Beta3Gn-T5)	GO:0000139; GO:0005783; GO:0005794; GO:0006486; GO:0006493; GO:0007417; GO:0007420; GO:0008375; GO:0008376; GO:0008378; GO:0008457; GO:0008532; GO:0016021; GO:0030148; GO:0030311; GO:0047256
Pver_gene_g818	0	0	0	0	0	0	0	0	0	0	0	0	0	0	0	0
Pver_gene_g819	1	1	0	0	0	0	0	0	6	9	0	0	0	0	0	0	EGF-like repeat and discoidin I-like domain-containing protein 3 (Developmentally-regulated endothelial cell locus 1 protein) (Integrin-binding protein DEL1)	GO:0005178; GO:0005509; GO:0005576; GO:0007155; GO:0007275; GO:0010811
Pver_gene_g820	0	0	0	0	0	0	0	0	1	3	1	3	0	0	0	0	Exosome RNA helicase MTR4 (EC 3.6.4.13) (ATP-dependent helicase SKIV2L2) (Superkiller viralicidic activity 2-like 2) (TRAMP-like complex helicase)	GO:0000176; GO:0000460; GO:0003723; GO:0003724; GO:0005524; GO:0005634; GO:0005654; GO:0005730; GO:0006364; GO:0006397; GO:0006401; GO:0008380; GO:0016607; GO:0031499; GO:0071013
Pver_gene_g821	0	0	0	0	0	0	0	0	0	0	0	0	0	0	0	0	Carbohydrate sulfotransferase 3 (EC 2.8.2.17) (Chondroitin 6-O-sulfotransferase 1) (C6ST-1)	GO:0000139; GO:0001517; GO:0005802; GO:0005975; GO:0006044; GO:0006790; GO:0008459; GO:0016021; GO:0030206
Pver_gene_g822	0	0	0	0	0	0	0	0	0	0	0	0	0	0	0	0	Zinc finger protein GLIS3 (GLI-similar 3)	GO:0000122; GO:0000977; GO:0000978; GO:0001227; GO:0001228; GO:0003677; GO:0003700; GO:0005634; GO:0006366; GO:0045944; GO:0046872
Pver_gene_g823	0	0	0	0	0	0	0	0	0	0	0	0	0	0	0	0	Leucine-rich repeat-containing protein 42
Pver_gene_g824	0	0	0	0	0	0	0	0	0	0	0	0	0	0	0	0	COUP transcription factor 2 (COUP-TF2) (COUP transcription factor II) (COUP-TF II) (Nuclear receptor subfamily 2 group F member 2)	GO:0000122; GO:0000977; GO:0001764; GO:0001937; GO:0001972; GO:0003700; GO:0003707; GO:0004879; GO:0005634; GO:0005654; GO:0005829; GO:0006357; GO:0007519; GO:0008270; GO:0009566; GO:0009952; GO:0009956; GO:0010596; GO:0030154; GO:0030900; GO:0042803; GO:0043565; GO:0045736; GO:0045893; GO:0048514; GO:0048856; GO:0060173; GO:0060849
Pver_gene_g825	40	142	8	33	2	8	0	0	9	56	3	30	1	11	0	0	DNA-binding protein RFX2 (Regulatory factor X 2)	GO:0000977; GO:0000978; GO:0001675; GO:0003700; GO:0005634; GO:0005737; GO:0006357; GO:0007286; GO:0045944; GO:0060271; GO:1990830
Pver_gene_g826	0	0	0	0	0	0	0	0	0	0	0	0	0	0	0	0	Uncharacterized protein
Pver_gene_g827	0	0	0	0	0	0	0	0	0	0	0	0	0	0	0	0	Histone H2B	GO:0000786; GO:0003677; GO:0005634; GO:0046982
Pver_gene_g828	0	0	0	0	0	0	0	0	0	0	0	0	0	0	0	0	FYN binding protein b	GO:0006955; GO:0015629
Pver_gene_g829	0	0	0	0	0	0	0	0	0	0	0	0	0	0	0	0	Leucine-rich repeat-containing protein 7 (Densin-180) (Densin) (Protein LAP1)	GO:0000165; GO:0005576; GO:0005654; GO:0005813; GO:0005829; GO:0005886; GO:0005911; GO:0005913; GO:0010976; GO:0014069; GO:0016323; GO:0030054; GO:0035580; GO:0043005; GO:0043113; GO:0043194; GO:0043312; GO:0045197; GO:0045202; GO:0097120; GO:0098609; GO:0098887; GO:0098968; GO:2000310
Pver_gene_g830	0	0	0	0	0	0	0	0	0	0	0	0	0	0	0	0	Creatine kinase M-type (EC 2.7.3.2) (Creatine kinase M chain) (Creatine phosphokinase M-type) (CPK-M) (M-CK)	GO:0004111; GO:0005524; GO:0005615; GO:0005829; GO:0009408; GO:0016301; GO:0046314
Pver_gene_g831	0	0	0	0	0	0	0	0	0	0	0	0	0	0	0	0	Creatine kinase S-type, mitochondrial (EC 2.7.3.2) (Sarcomeric mitochondrial creatine kinase) (S-MtCK)	GO:0004111; GO:0005524; GO:0005743; GO:0046314
Pver_gene_g832	0	0	0	0	0	0	0	0	0	0	0	0	0	0	0	0	Nucleoporin NDC1 (Transmembrane protein 48)	GO:0005643; GO:0005737; GO:0006999; GO:0007129; GO:0007283; GO:0015031; GO:0016021; GO:0017056; GO:0031081; GO:0031965; GO:0051028; GO:0051292; GO:0070762
Pver_gene_g833	0	0	0	0	0	0	0	0	0	0	0	0	0	0	0	0	ER membrane protein complex subunit 1	GO:0016021; GO:0072546
Pver_gene_g834	0	0	0	0	0	0	0	0	0	0	0	0	0	0	0	0	Uncharacterized protein	GO:0016021
Pver_gene_g835	0	0	0	0	0	0	0	0	0	0	0	0	0	0	0	0	Putative hydroxypyruvate isomerase (EC 5.3.1.22)	GO:0008903; GO:0046487
Pver_gene_g836	5	24	5	24	1	4	0	0	0	0	0	0	0	0	0	0	Histone H4	GO:0000786; GO:0003677; GO:0005634; GO:0006352; GO:0016021; GO:0046982
Pver_gene_g837	24	94	4	12	0	0	0	0	1	2	0	0	0	0	0	0	Zinc finger Ran-binding domain-containing protein 2	GO:0001530; GO:0003723; GO:0005654; GO:0046872
Pver_gene_g838	13	83	2	16	0	0	0	0	0	0	0	0	0	0	0	0	Serine palmitoyltransferase 1 (EC 2.3.1.50) (Long chain base biosynthesis protein 1) (LCB 1) (Serine-palmitoyl-CoA transferase 1) (SPT 1) (SPT1)	GO:0004758; GO:0005783; GO:0005789; GO:0006665; GO:0006686; GO:0016021; GO:0017059; GO:0030148; GO:0030170; GO:0035339; GO:0046511; GO:0046512; GO:0046513; GO:1904504; GO:1904649
Pver_gene_g839	0	0	0	0	0	0	0	0	0	0	0	0	0	0	0	0	MAP kinase-interacting serine/threonine-protein kinase 2 (EC 2.7.11.1) (MAP kinase signal-integrating kinase 2) (MAPK signal-integrating kinase 2) (Mnk2)	GO:0004674; GO:0004683; GO:0005516; GO:0005524; GO:0005634; GO:0005654; GO:0005737; GO:0006417; GO:0006468; GO:0007166; GO:0009931; GO:0016604; GO:0016605; GO:0018105; GO:0030097; GO:0035556; GO:0046777; GO:0046872; GO:0071243; GO:0097192
Pver_gene_g840	18	46	3	12	0	0	0	0	1	1	0	0	0	0	0	0	Glutaryl-CoA dehydrogenase, mitochondrial (GCD) (EC 1.3.8.6)	GO:0000062; GO:0004361; GO:0005739; GO:0005759; GO:0006554; GO:0006568; GO:0033539; GO:0044466; GO:0046949; GO:0050660
Pver_gene_g841	0	0	0	0	0	0	0	0	0	0	0	0	0	0	0	0	Calcium homeostasis endoplasmic reticulum protein (SR-related CTD-associated factor 6)	GO:0003723; GO:0005623; GO:0005737; GO:0006396; GO:0006874; GO:0008285; GO:0033017; GO:0044325; GO:0048471; GO:0051209; GO:0070886
Pver_gene_g842	0	0	0	0	0	0	0	0	0	0	0	0	0	0	0	0	S-phase kinase-associated protein 2 (Cyclin-A/CDK2-associated protein p45) (F-box protein Skp2) (F-box/LRR-repeat protein 1) (p45skp2)	GO:0000082; GO:0000086; GO:0000209; GO:0005634; GO:0005654; GO:0005730; GO:0005829; GO:0016032; GO:0016579; GO:0019005; GO:0031146; GO:0033148; GO:0042802; GO:0042981; GO:0043161; GO:0043687; GO:0045087; GO:0048661; GO:0051607; GO:0051726; GO:0061630; GO:0070936; GO:0071460; GO:1902916
Pver_gene_g843	40	193	4	25	1	1	0	0	9	21	0	0	0	0	0	0	G-protein coupled receptor-associated protein LMBRD2 (LMBR1 domain-containing protein 2)	GO:0005886; GO:0016021; GO:0071875
Pver_gene_g844	0	0	0	0	0	0	0	0	0	0	0	0	0	0	0	0	uncharacterized protein LOC106171236
Pver_gene_g845	0	0	0	0	0	0	0	0	0	0	0	0	0	0	0	0	Cytochrome c-type heme lyase (CCHL) (EC 4.4.1.17) (Holocytochrome c-type synthase)	GO:0004408; GO:0005739; GO:0005743; GO:0018063; GO:0046872
Pver_gene_g846	0	0	0	0	0	0	0	0	0	0	0	0	0	0	0	0	Probable S-adenosylmethionine synthase 5 (AdoMet synthase 5) (EC 2.5.1.6) (Methionine adenosyltransferase 5) (MAT 5)	GO:0004478; GO:0005524; GO:0005829; GO:0006556; GO:0006730; GO:0046872
Pver_gene_g847	0	0	0	0	0	0	0	0	0	0	0	0	0	0	0	0	Epidermal growth factor receptor substrate 15-like 1 (Epidermal growth factor receptor pathway substrate 15-related sequence) (Eps15-rs) (Eps15-related protein) (Eps15R)	GO:0005509; GO:0005634; GO:0006897; GO:0030132
Pver_gene_g848	0	0	0	0	0	0	0	0	0	0	0	0	0	0	0	0	Phospholipid phosphatase 3 (EC 3.1.3.4) (Lipid phosphate phosphohydrolase 3) (PAP2-beta) (Phosphatidate phosphohydrolase type 2b) (Phosphatidic acid phosphatase 2b) (PAP-2b) (PAP2b) (Vascular endothelial growth factor and type I collagen-inducible protein) (VCIP)	GO:0001933; GO:0004721; GO:0005794; GO:0005886; GO:0005887; GO:0005912; GO:0006629; GO:0006644; GO:0008195; GO:0008354; GO:0016020; GO:0016791; GO:0030111; GO:0030148; GO:0034109; GO:0042392; GO:0042577; GO:0044328; GO:0044329; GO:0044330; GO:0046839; GO:0050821; GO:0051091; GO:0060070
Pver_gene_g849	0	0	0	0	0	0	0	0	0	0	0	0	0	0	0	0	Hexokinase-4 (HK4) (EC 2.7.1.1) (Glucokinase) (Hexokinase type IV) (HK IV) (Hexokinase-D)	GO:0000287; GO:0001678; GO:0004340; GO:0004396; GO:0005524; GO:0005536; GO:0005623; GO:0005634; GO:0005654; GO:0005737; GO:0005739; GO:0005829; GO:0005938; GO:0005978; GO:0006002; GO:0006003; GO:0006006; GO:0006013; GO:0006096; GO:0006739; GO:0007204; GO:0008865; GO:0009749; GO:0019158; GO:0019903; GO:0019932; GO:0030141; GO:0032024; GO:0032811; GO:0032869; GO:0042149; GO:0042327; GO:0042593; GO:…
Pver_gene_g850	0	0	0	0	0	0	0	0	0	0	0	0	0	0	0	0	Phospholipid phosphatase 1 (EC 3.1.3.4) (Lipid phosphate phosphohydrolase 1) (PAP2-alpha) (Phosphatidate phosphohydrolase type 2a) (Phosphatidic acid phosphatase 2a) (PAP-2a) (PAP2a)	GO:0005886; GO:0006629; GO:0008195; GO:0016020; GO:0016021
Pver_gene_g851	0	0	0	0	0	0	0	0	0	0	0	0	0	0	0	0	Phospholipid phosphatase 3 (EC 3.1.3.4) (Lipid phosphate phosphohydrolase 3) (PAP2-beta) (Phosphatidate phosphohydrolase type 2b) (Phosphatidic acid phosphatase 2b) (PAP-2b) (PAP2b) (Vascular endothelial growth factor and type I collagen-inducible protein) (VCIP)	GO:0001933; GO:0004721; GO:0005794; GO:0005886; GO:0005887; GO:0005912; GO:0006629; GO:0006644; GO:0008195; GO:0008354; GO:0016020; GO:0016791; GO:0030111; GO:0030148; GO:0034109; GO:0042392; GO:0042577; GO:0044328; GO:0044329; GO:0044330; GO:0046839; GO:0050821; GO:0051091; GO:0060070
Pver_gene_g852	0	0	0	0	0	0	0	0	0	0	0	0	0	0	0	0	Carbohydrate sulfotransferase 3 (EC 2.8.2.17) (Chondroitin 6-O-sulfotransferase 1) (C6ST-1) (Galactose/N-acetylglucosamine/N-acetylglucosamine 6-O-sulfotransferase 0) (GST-0)	GO:0000139; GO:0001517; GO:0005802; GO:0005975; GO:0006044; GO:0006790; GO:0008459; GO:0014012; GO:0016021; GO:0030206; GO:0043029; GO:0050698; GO:0051272
Pver_gene_g853	0	0	0	0	0	0	0	0	0	0	0	0	0	0	0	0	Carbohydrate sulfotransferase 3 (EC 2.8.2.17) (Chondroitin 6-O-sulfotransferase 1) (C6ST-1) (Nervous system involved sulfotransferase)	GO:0000139; GO:0005975; GO:0008459; GO:0016021
Pver_gene_g854	32	204	0	0	0	0	0	0	2	2	0	0	0	0	0	0	V-type proton ATPase 21 kDa proteolipid subunit (V-ATPase 21 kDa proteolipid subunit) (Vacuolar proton pump 21 kDa proteolipid subunit) (hATPL)	GO:0005215; GO:0005623; GO:0005774; GO:0008286; GO:0010008; GO:0016021; GO:0016241; GO:0030670; GO:0033179; GO:0033572; GO:0034220; GO:0046961; GO:0090383; GO:1902600
Pver_gene_g855	0	0	0	0	0	0	0	0	0	0	0	0	0	0	0	0	Probable calcium-binding protein CML25 (Calmodulin-like protein 25)	GO:0005509; GO:0005634; GO:0005737; GO:0009409; GO:0048767
Pver_gene_g856	0	0	0	0	0	0	0	0	0	0	0	0	0	0	0	0	Caltractin (Centrin)	GO:0005509; GO:0005737; GO:0005856; GO:0007049; GO:0051301
Pver_gene_g857	0	0	0	0	0	0	0	0	0	0	0	0	0	0	0	0	GPI ethanolamine phosphate transferase 2 (EC 2.-.-.-) (Glycosylphosphatidylinositol-anchor biosynthesis protein 7)	GO:0005789; GO:0006506; GO:0016021; GO:0051377
Pver_gene_g858	0	0	0	0	0	0	0	0	0	0	0	0	0	0	0	0	Protein KRI1 homolog	GO:0000447; GO:0005730; GO:0030686
Pver_gene_g859	0	0	0	0	0	0	0	0	0	0	0	0	0	0	0	0	Melanopsin (Opsin-4)	GO:0004930; GO:0007601; GO:0007602; GO:0009881; GO:0016021; GO:0018298
Pver_gene_g860	0	0	0	0	0	0	0	0	0	0	0	0	0	0	0	0	Selenoprotein P (SeP)	GO:0005576; GO:0008430
Pver_gene_g861	0	0	0	0	0	0	0	0	0	0	0	0	0	0	0	0	Uncharacterized protein	GO:0016021
Pver_gene_g862	0	0	0	0	0	0	0	0	0	0	0	0	0	0	0	0	Chloride channel CLIC-like protein 1 (Mid-1-related chloride channel protein 1)	GO:0005254; GO:0005634; GO:0005783; GO:0005794; GO:0016020; GO:0034707; GO:0043231
Pver_gene_g863	0	0	0	0	0	0	0	0	0	0	0	0	0	0	0	0	Uroporphyrinogen decarboxylase (UPD) (URO-D) (EC 4.1.1.37)	GO:0004853; GO:0005829; GO:0006778; GO:0006782; GO:0006783
Pver_gene_g864	0	0	0	0	0	0	0	0	0	0	0	0	0	0	0	0	ATP synthase subunit delta, mitochondrial (ATP synthase F1 subunit delta) (F-ATPase delta subunit)	GO:0000275; GO:0005739; GO:0005740; GO:0005743; GO:0005753; GO:0009060; GO:0015078; GO:0015986; GO:0016887; GO:0033615; GO:0044877; GO:0045259; GO:0045261; GO:0046034; GO:0046933; GO:1902600
Pver_gene_g865	0	0	0	0	0	0	0	0	0	0	0	0	0	0	0	0	Omega-amidase NIT2-A (EC 3.5.1.3) (Nitrilase homolog 2)	GO:0005737; GO:0006807; GO:0050152
Pver_gene_g866	37	194	9	53	0	0	0	0	1	1	0	0	0	0	0	0	RAB6A-GEF complex partner protein 1 (Protein RIC1 homolog)	GO:0000139; GO:0005829; GO:0006886; GO:0016020; GO:0016021; GO:0017112; GO:0017137; GO:0032991; GO:0034066; GO:0042147; GO:0043547; GO:1903363
Pver_gene_g867	0	0	0	0	0	0	0	0	0	0	0	0	0	0	0	0	UMP-CMP kinase (EC 2.7.4.14) (Deoxycytidylate kinase) (CK) (dCMP kinase) (Nucleoside-diphosphate kinase) (EC 2.7.4.6) (Uridine monophosphate/cytidine monophosphate kinase) (UMP/CMP kinase) (UMP/CMPK)	GO:0004127; GO:0004550; GO:0005524; GO:0005634; GO:0005737; GO:0006165; GO:0006207; GO:0006221; GO:0009041; GO:0009142
Pver_gene_g868	0	0	0	0	0	0	0	0	0	0	0	0	0	0	0	0	HECT domain-containing protein	GO:0004842
Pver_gene_g869	0	0	0	0	0	0	0	0	0	0	0	0	0	0	0	0	Uncharacterized protein	GO:0042981
Pver_gene_g870	0	0	0	0	0	0	0	0	0	0	0	0	0	0	0	0	ATP-dependent DNA helicase (EC 3.6.4.12)	GO:0000723; GO:0003678; GO:0005524; GO:0006281; GO:0006310
Pver_gene_g871	0	0	0	0	0	0	0	0	0	0	0	0	0	0	0	0	Seven transmembrane domain-containing tyrosine-protein kinase 1 (EC 2.7.10.1)	GO:0004714; GO:0005524; GO:0016021
Pver_gene_g872	0	0	0	0	0	0	0	0	0	0	0	0	0	0	0	0	NACHT, LRR and PYD domains-containing protein 3	GO:0002830; GO:0005524; GO:0005576; GO:0005634; GO:0005737; GO:0005783; GO:0006954; GO:0008134; GO:0032753; GO:0043280; GO:0043565; GO:0045087; GO:0045630; GO:0045944; GO:0050718; GO:0072559; GO:1901223; GO:2000553
Pver_gene_g873	0	0	0	0	0	0	0	0	0	0	0	0	0	0	0	0	Gamma-crystallin D (Gamma-D-crystallin) (Gamma-crystallin 2-2)	GO:0001654; GO:0002088; GO:0005212; GO:0005634; GO:0005737; GO:0007601; GO:0034614; GO:0043434; GO:0070306
Pver_gene_g874	0	0	0	0	0	0	0	0	0	0	0	0	0	0	0	0	DNA polymerase delta subunit 3	GO:0003887; GO:0006260; GO:0043625
Pver_gene_g875	0	0	0	0	0	0	0	0	0	0	0	0	0	0	0	0	Retinol dehydrogenase 8 (EC 1.1.1.300) (Photoreceptor outer segment all-trans retinol dehydrogenase) (Short chain dehydrogenase/reductase family 28C member 2)	GO:0004303; GO:0004745; GO:0005737; GO:0005887; GO:0006694; GO:0006703; GO:0007601; GO:0050896; GO:0052650
Pver_gene_g876	0	0	0	0	0	0	0	0	0	0	0	0	0	0	0	0	Tubulin beta-4B chain (Tubulin beta-2 chain) (Tubulin beta-2C chain)	GO:0000086; GO:0000226; GO:0000278; GO:0003725; GO:0003924; GO:0005200; GO:0005525; GO:0005576; GO:0005634; GO:0005737; GO:0005829; GO:0005856; GO:0005874; GO:0007017; GO:0010389; GO:0035578; GO:0042267; GO:0042288; GO:0043312; GO:0051082; GO:0070062; GO:0097711; GO:1903561
Pver_gene_g877	0	0	0	0	0	0	0	0	0	0	0	0	0	0	0	0	Peroxisome biogenesis factor 1 (Peroxin-1)	GO:0005524; GO:0005737; GO:0005777; GO:0005778; GO:0005829; GO:0006625; GO:0007031; GO:0008022; GO:0008289; GO:0016558; GO:0016887; GO:0042623; GO:0044877; GO:0060152
Pver_gene_g878	0	0	0	0	0	0	0	0	0	0	0	0	0	0	0	0	SPRY domain-containing protein 7 (Chronic lymphocytic leukemia deletion region gene 6 protein homolog) (CLL deletion region gene 6 protein homolog)
Pver_gene_g879	0	0	0	0	0	0	0	0	0	0	0	0	0	0	0	0	Eukaryotic translation initiation factor 2A (eIF-2A)	GO:0003743
Pver_gene_g880	0	0	0	0	0	0	0	0	2	9	0	0	0	0	0	0	Telomerase Cajal body protein 1 (Guanine nucleotide-binding protein beta 5) (WD repeat-containing protein 79) (WD40 repeat-containing protein antisense to TP53 gene homolog)	GO:0000781; GO:0003723; GO:0005697; GO:0005829; GO:0006281; GO:0007004; GO:0015030; GO:0030576; GO:0031625; GO:0032203; GO:0034337; GO:0035861; GO:0042393; GO:0042802; GO:0044877; GO:0045739; GO:0051087; GO:0051973; GO:0070034; GO:0090666; GO:0090671; GO:1904851; GO:1904867; GO:1905168; GO:2000781; GO:2001034
Pver_gene_g881	0	0	0	0	0	0	0	0	0	0	0	0	0	0	0	0	F-box/LRR-repeat protein 18 (F-box and leucine-rich repeat protein 18)	GO:0000086; GO:0000209; GO:0005634; GO:0005829; GO:0019005; GO:0031146; GO:0043687; GO:0051726
Pver_gene_g882	0	0	0	0	0	0	0	0	0	0	0	0	0	0	0	0	DM domain-containing protein	GO:0003700; GO:0005634; GO:0043565; GO:0046872
Pver_gene_g883	0	0	0	0	0	0	0	0	0	0	0	0	0	0	0	0	3'-5' ssDNA/RNA exonuclease TatD (EC 3.1.11.-) (EC 3.1.13.-) (DNase TatD)	GO:0000175; GO:0000287; GO:0005737; GO:0008310; GO:0016888
Pver_gene_g884	0	0	0	0	0	0	0	0	0	0	0	0	0	0	0	0	DNA repair protein XRCC1 (X-ray repair cross-complementing protein 1)	GO:0000012; GO:0003684; GO:0005634; GO:0005730
Pver_gene_g885	0	0	0	0	0	0	0	0	0	0	0	0	0	0	0	0	Potassium voltage-gated channel subfamily A member 2 (MK2) (Voltage-gated potassium channel subunit Kv1.2)	GO:0005249; GO:0005251; GO:0005789; GO:0005887; GO:0008076; GO:0014059; GO:0015271; GO:0016021; GO:0019228; GO:0019233; GO:0019894; GO:0021633; GO:0030027; GO:0030424; GO:0030425; GO:0031258; GO:0032809; GO:0033010; GO:0034705; GO:0034765; GO:0043204; GO:0043679; GO:0044224; GO:0044305; GO:0045188; GO:0051260; GO:0071805; GO:0097623; GO:0099056
Pver_gene_g886	0	0	0	0	0	0	0	0	0	0	0	0	0	0	0	0	Uncharacterized protein	GO:0016021; GO:0016747
Pver_gene_g887	0	0	0	0	0	0	0	0	0	0	0	0	0	0	0	0	Diacylglycerol O-acyltransferase 2 (AtDGAT2) (EC 2.3.1.20)	GO:0004144; GO:0005789; GO:0005811; GO:0006071; GO:0016021; GO:0019432; GO:0034389; GO:0046460
Pver_gene_g888	0	0	0	0	0	0	0	0	0	0	0	0	0	0	0	0	Acyl-CoA wax alcohol acyltransferase 1 (EC 2.3.1.75) (Diacylglycerol O-acyltransferase 2-like protein 3) (Diacylglycerol acyltransferase 2) (Long-chain-alcohol O-fatty-acyltransferase 1)	GO:0005789; GO:0010025; GO:0016021; GO:0019369; GO:0047196; GO:0102966
Pver_gene_g889	0	0	0	0	0	0	0	0	0	0	0	0	0	0	0	0	Diacylglycerol O-acyltransferase 2 (EC 2.3.1.20) (Diglyceride acyltransferase 2)	GO:0004144; GO:0005789; GO:0005811; GO:0006071; GO:0016021; GO:0019432; GO:1990578
Pver_gene_g890	0	0	0	0	0	0	0	0	0	0	0	0	0	0	0	0	Diacylglycerol O-acyltransferase 2 (EC 2.3.1.20) (Diglyceride acyltransferase 2)	GO:0004144; GO:0005789; GO:0005811; GO:0006071; GO:0016021; GO:0019432; GO:1990578
Pver_gene_g891	0	0	0	0	0	0	0	0	0	0	0	0	0	0	0	0	Lys-63-specific deubiquitinase BRCC36 (EC 3.4.19.-) (BRCA1-A complex subunit BRCC36) (BRCA1/BRCA2-containing complex subunit 3) (BRCA1/BRCA2-containing complex subunit 36) (BRISC complex subunit BRCC36)	GO:0000922; GO:0004843; GO:0005634; GO:0005737; GO:0006302; GO:0007049; GO:0008237; GO:0010212; GO:0031593; GO:0036459; GO:0045739; GO:0046872; GO:0051301; GO:0070531; GO:0070536; GO:0070537; GO:0070552; GO:0072425
Pver_gene_g892	0	0	0	0	0	0	0	0	0	0	0	0	0	0	0	0	Uncharacterized protein	GO:0016021
Pver_gene_g893	0	0	0	0	0	0	0	0	0	0	0	0	0	0	0	0	Arylacetamide deacetylase (EC 3.1.1.3)	GO:0004806; GO:0005789; GO:0009056; GO:0010898; GO:0016021; GO:0016787; GO:0017171; GO:0034338
Pver_gene_g894	0	0	0	0	0	0	0	0	0	0	0	0	0	0	0	0	Arylacetamide deacetylase (EC 3.1.1.3)	GO:0003824; GO:0004806; GO:0005789; GO:0006805; GO:0009056; GO:0010898; GO:0016021; GO:0016298; GO:0016787; GO:0017171; GO:0019213; GO:0034338
Pver_gene_g895	0	0	0	0	0	0	0	0	0	0	0	0	0	0	0	0	Arylacetamide deacetylase (EC 3.1.1.3)	GO:0004806; GO:0005789; GO:0009056; GO:0010898; GO:0016021; GO:0016787; GO:0017171; GO:0034338
Pver_gene_g896	0	0	0	0	0	0	0	0	0	0	0	0	0	0	0	0	Regulator of nonsense transcripts 3A (Up-frameshift suppressor 3 homolog A)	GO:0000184; GO:0003723; GO:0005730; GO:0005737; GO:0045727; GO:0051028
Pver_gene_g897	0	0	0	0	0	0	0	0	0	0	0	0	0	0	0	0	Ras-related GTP-binding protein B (Rag B) (RagB)	GO:0003924; GO:0005525; GO:0005634; GO:0005737; GO:0005764; GO:0005765; GO:0005829; GO:0007050; GO:0009267; GO:0010506; GO:0016241; GO:0032006; GO:0032008; GO:0032561; GO:0034198; GO:0034448; GO:0034613; GO:0046982; GO:0051020; GO:0071230; GO:1904263; GO:1990131; GO:1990253
Pver_gene_g898	0	0	0	0	0	0	0	0	0	0	0	0	0	0	0	0	Doublesex- and mab-3-related transcription factor A2 (Doublesex- and mab-3-related transcription factor 5)	GO:0003700; GO:0005634; GO:0021537; GO:0042803; GO:0043565; GO:0046872; GO:0060128
Pver_gene_g899	0	0	0	0	0	0	0	0	0	0	0	0	0	0	0	0	Potassium voltage-gated channel protein Shaker (Protein minisleep)	GO:0001508; GO:0005249; GO:0005251; GO:0006813; GO:0007611; GO:0007619; GO:0007637; GO:0008076; GO:0008345; GO:0009584; GO:0016021; GO:0022843; GO:0030431; GO:0034765; GO:0045187; GO:0045838; GO:0045938; GO:0048047; GO:0048150; GO:0048675; GO:0050909; GO:0051260; GO:0060025; GO:0071805; GO:1903351
Pver_gene_g900	0	0	0	0	0	0	0	0	0	0	0	0	0	0	0	0	Transient receptor potential cation channel subfamily A member 1 homolog	GO:0005216; GO:0005886; GO:0016021; GO:0043025; GO:0050896; GO:0097730
Pver_gene_g901	0	0	0	0	0	0	0	0	0	0	0	0	0	0	0	0	Transient receptor potential cation channel subfamily A member 1 (Ankyrin-like with transmembrane domains protein 1) (Transformation-sensitive protein p120) (Wasabi receptor)	GO:0005623; GO:0005886; GO:0005887; GO:0006811; GO:0007166; GO:0009409; GO:0010033; GO:0014070; GO:0015267; GO:0015278; GO:0019233; GO:0032421; GO:0042542; GO:0042802; GO:0048265; GO:0050955; GO:0050966; GO:0050968; GO:0051289; GO:0070588; GO:0097604
Pver_gene_g902	0	0	0	0	0	0	0	0	0	0	0	0	0	0	0	0	Transient receptor potential cation channel subfamily A member 1 (Ankyrin-like with transmembrane domains protein 1) (Wasabi receptor)	GO:0005216; GO:0005245; GO:0005262; GO:0005623; GO:0005887; GO:0006816; GO:0007166; GO:0009409; GO:0010033; GO:0014070; GO:0014832; GO:0015267; GO:0015278; GO:0016021; GO:0016324; GO:0019233; GO:0030424; GO:0032421; GO:0034605; GO:0035774; GO:0042493; GO:0042542; GO:0042802; GO:0048265; GO:0050955; GO:0050966; GO:0050968; GO:0051289; GO:0070417; GO:0070588; GO:0071244; GO:0097553; GO:0097604; GO:…
Pver_gene_g903	0	0	0	0	0	0	0	0	0	0	0	0	0	0	0	0	Transient receptor potential cation channel subfamily A member 1 (Ankyrin-like with transmembrane domains protein 1) (Wasabi receptor)	GO:0005216; GO:0005245; GO:0005262; GO:0005623; GO:0005887; GO:0006816; GO:0007166; GO:0009409; GO:0010033; GO:0014070; GO:0014832; GO:0015267; GO:0015278; GO:0016021; GO:0016324; GO:0019233; GO:0030424; GO:0032421; GO:0034605; GO:0035774; GO:0042493; GO:0042542; GO:0042802; GO:0048265; GO:0050955; GO:0050966; GO:0050968; GO:0051289; GO:0070417; GO:0070588; GO:0071244; GO:0097553; GO:0097604; GO:…
Pver_gene_g904	0	0	0	0	0	0	0	0	0	0	0	0	0	0	0	0	Transient receptor potential cation channel subfamily A member 1 (Ankyrin-like with transmembrane domains protein 1) (Wasabi receptor)	GO:0005216; GO:0005245; GO:0005262; GO:0005623; GO:0005887; GO:0006816; GO:0007166; GO:0009409; GO:0010033; GO:0014070; GO:0014832; GO:0015267; GO:0015278; GO:0016021; GO:0016324; GO:0019233; GO:0030424; GO:0032421; GO:0034605; GO:0035774; GO:0042493; GO:0042542; GO:0042802; GO:0048265; GO:0050955; GO:0050966; GO:0050968; GO:0051289; GO:0070417; GO:0070588; GO:0071244; GO:0097553; GO:0097604; GO:…
Pver_gene_g905	0	0	0	0	0	0	0	0	0	0	0	0	0	0	0	0	UDP-glucose:glycoprotein glucosyltransferase 1 (UGT1) (hUGT1) (EC 2.4.1.-) (UDP--Glc:glycoprotein glucosyltransferase) (UDP-glucose ceramide glucosyltransferase-like 1)	GO:0003980; GO:0005783; GO:0005788; GO:0005793; GO:0018279; GO:0032991; GO:0044322; GO:0051082; GO:0051084; GO:0070062; GO:0071712; GO:1904380
Pver_gene_g906	0	0	0	0	0	0	0	0	0	0	0	0	0	0	0	0	Ficolin-1 (Collagen/fibrinogen domain-containing protein 1) (Ficolin-A) (Ficolin-alpha) (M-ficolin)	GO:0001664; GO:0001867; GO:0002752; GO:0005576; GO:0005581; GO:0006956; GO:0007186; GO:0008329; GO:0030246; GO:0031232; GO:0033691; GO:0034394; GO:0034774; GO:0043312; GO:0043654; GO:0046597; GO:0046872; GO:0062023; GO:1904813; GO:2000484
Pver_gene_g907	2	6	2	6	0	0	0	0	2	2	1	1	0	0	0	0	Mediator of RNA polymerase II transcription subunit 14 (Cofactor required for Sp1 transcriptional activation subunit 2) (CRSP complex subunit 2) (Mediator complex subunit 14) (Thyroid hormone receptor-associated protein complex 170 kDa component) (Trap170)	GO:0003712; GO:0003713; GO:0005634; GO:0005654; GO:0006357; GO:0006367; GO:0016592; GO:0019827; GO:0045893; GO:0045944; GO:0070847
Pver_gene_g908	0	0	0	0	0	0	0	0	0	0	0	0	0	0	0	0	UV radiation resistance-associated protein	GO:0000149; GO:0000421; GO:0000775; GO:0005764; GO:0005769; GO:0005770; GO:0005783; GO:0005813; GO:0006281; GO:0006890; GO:0006914; GO:0007051; GO:0007059; GO:0007098; GO:0017124; GO:0030496; GO:0032465; GO:0032801; GO:0032991; GO:0035493; GO:0045335; GO:0046718; GO:0051684; GO:0070418; GO:0071900; GO:0097352; GO:0097680
Pver_gene_g909	0	0	0	0	0	0	0	0	0	0	0	0	0	0	0	0	Uncharacterized protein	GO:0005230; GO:0005886; GO:0007275; GO:0016021; GO:0017147; GO:0035567; GO:0042813; GO:0060070
Pver_gene_g910	0	0	0	0	0	0	0	0	0	0	0	0	0	0	0	0	Putative RNA-directed DNA polymerase from transposon BS	GO:0003964
Pver_gene_g911	0	0	0	0	0	0	0	0	0	0	0	0	0	0	0	0	Multidrug resistance-associated protein 1 (ATP-binding cassette sub-family C member 1) (Leukotriene C(4) transporter) (LTC4 transporter)	GO:0005524; GO:0016020; GO:0016021; GO:0016323; GO:0016887; GO:0042626; GO:0055085
Pver_gene_g912	0	0	0	0	0	0	0	0	0	0	0	0	0	0	0	0	Dual serine/threonine and tyrosine protein kinase	GO:0003924; GO:0004672; GO:0005524
Pver_gene_g913	0	0	0	0	0	0	0	0	0	0	0	0	0	0	0	0	Acid-sensing ion channel 1 (ASIC1) (Amiloride-sensitive cation channel 2, neuronal) (Brain sodium channel 2) (BNaC2)	GO:0001662; GO:0001975; GO:0005794; GO:0005886; GO:0005887; GO:0006814; GO:0007165; GO:0007613; GO:0008306; GO:0009268; GO:0009986; GO:0010447; GO:0015280; GO:0022839; GO:0034220; GO:0035725; GO:0042391; GO:0044736; GO:0045202; GO:0046929; GO:0050915; GO:0070207; GO:0070588; GO:0071467
Pver_gene_g914	0	0	0	0	0	0	0	0	0	0	0	0	0	0	0	0	NA	NA
Pver_gene_g915	0	0	0	0	0	0	0	0	0	0	0	0	0	0	0	0	Acid-sensing ion channel 2 (ASIC2) (Amiloride-sensitive brain sodium channel) (Amiloride-sensitive brain sodium channel 2) (Amiloride-sensitive cation channel 1, neuronal) (Amiloride-sensitive cation channel neuronal 1) (Brain sodium channel 1) (BNC1) (BNaC1) (Mammalian degenerin homolog) (MDEG)	GO:0003026; GO:0005216; GO:0005248; GO:0005261; GO:0005887; GO:0006812; GO:0006814; GO:0007602; GO:0007605; GO:0009612; GO:0010447; GO:0015280; GO:0016021; GO:0019229; GO:0022839; GO:0034220; GO:0034765; GO:0035418; GO:0035690; GO:0042391; GO:0043005; GO:0043025; GO:0043066; GO:0043197; GO:0045202; GO:0050915; GO:0050974; GO:0051965; GO:0071468; GO:2001259
Pver_gene_g916	0	0	0	0	0	0	0	0	0	0	0	0	0	0	0	0	Alpha-1,6-mannosyl-glycoprotein 4-beta-N-acetylglucosaminyltransferase (EC 2.4.1.201) (N-acetylglucosaminyltransferase VI) (GnT-VI)	GO:0000139; GO:0006487; GO:0008375; GO:0016021; GO:0046872; GO:0047253
Pver_gene_g917	0	0	0	0	0	0	0	0	0	0	0	0	0	0	0	0	Kinase D-interacting substrate of 220 kDa B (Ankyrin repeat-rich membrane-spanning protein B)	GO:0005770; GO:0007399; GO:0016021; GO:0019887; GO:0030165; GO:0031902
Pver_gene_g918	0	0	0	0	0	0	0	0	0	0	0	0	0	0	0	0	X-ray radiation resistance-associated protein 1 (Fragment)	GO:0005634; GO:0005737; GO:0010165
Pver_gene_g919	0	0	0	0	0	0	0	0	0	0	0	0	0	0	0	0	Glutathione peroxidase (GPX) (EC 1.11.1.9)	GO:0004602; GO:0006979
Pver_gene_g920	0	0	0	0	0	0	0	0	0	0	0	0	0	0	0	0	Alpha-1,3-mannosyl-glycoprotein 4-beta-N-acetylglucosaminyltransferase C (EC 2.4.1.145) (N-glycosyl-oligosaccharide-glycoprotein N-acetylglucosaminyltransferase IVc) (GnT-IVc) (N-acetylglucosaminyltransferase IVc) (UDP-N-acetylglucosamine: alpha-1,3-D-mannoside beta-1,4-N-acetylglucosaminyltransferase IVc)	GO:0000139; GO:0006487; GO:0008375; GO:0008454; GO:0016021; GO:0046872
Pver_gene_g921	0	0	0	0	0	0	0	0	0	0	0	0	0	0	0	0	Alpha-1,3-mannosyl-glycoprotein 4-beta-N-acetylglucosaminyltransferase C (EC 2.4.1.145) (N-acetylglucosaminyltransferase IV homolog) (hGnT-IV-H) (N-glycosyl-oligosaccharide-glycoprotein N-acetylglucosaminyltransferase IVc) (GlcNAc-T IVc) (GnT-IVc) (N-acetylglucosaminyltransferase IVc) (UDP-N-acetylglucosamine: alpha-1,3-D-mannoside beta-1,4-N-acetylglucosaminyltransferase IVc)	GO:0000139; GO:0006487; GO:0008375; GO:0008454; GO:0016021; GO:0046872
Pver_gene_g922	0	0	0	0	0	0	0	0	0	0	0	0	0	0	0	0	Chymotrypsinogen 2 (EC 3.4.21.1) [Cleaved into: Chymotrypsin 2 chain A; Chymotrypsin 2 chain B; Chymotrypsin 2 chain C]	GO:0004252; GO:0005615; GO:0007586
Pver_gene_g923	0	0	0	0	0	0	0	0	0	0	0	0	0	0	0	0	Very long-chain specific acyl-CoA dehydrogenase, mitochondrial (VLCAD) (EC 1.3.8.9)	GO:0000062; GO:0001659; GO:0005654; GO:0005730; GO:0005739; GO:0005743; GO:0005829; GO:0009409; GO:0017099; GO:0030855; GO:0033539; GO:0042645; GO:0045717; GO:0046322; GO:0050660; GO:0090181
Pver_gene_g924	0	0	0	0	0	0	0	0	0	0	0	0	0	0	0	0	Galanin receptor type 2 (GAL2-R) (GALR-2)	GO:0004966; GO:0005623; GO:0005886; GO:0005887; GO:0005929; GO:0006936; GO:0007166; GO:0007186; GO:0007188; GO:0007189; GO:0007194; GO:0007200; GO:0007204; GO:0007218; GO:0007275; GO:0007611; GO:0007631; GO:0008528; GO:0016021; GO:0017046; GO:0031175; GO:0042923; GO:0043647; GO:0045944; GO:0046488; GO:0090663; GO:1902608
Pver_gene_g925	0	0	0	0	0	0	0	0	0	0	0	0	0	0	0	0	Amiloride-sensitive sodium channel subunit alpha (Alpha-NaCH) (Epithelial Na(+) channel subunit alpha) (Alpha-ENaC) (Nonvoltage-gated sodium channel 1 subunit alpha) (SCNEA)	GO:0001669; GO:0005737; GO:0005887; GO:0015280; GO:0016324; GO:0031514; GO:0034706; GO:0035725; GO:0050699; GO:0050891; GO:0050896; GO:0050909; GO:0055078; GO:0060170; GO:0070062; GO:0097228
Pver_gene_g926	0	0	0	0	0	0	0	0	0	0	0	0	0	0	0	0	TNF_2 domain-containing protein	GO:0005164; GO:0006955; GO:0016020
Pver_gene_g927	0	0	0	0	0	0	0	0	0	0	0	0	0	0	0	0	Neuropeptide FF receptor 2 (G-protein coupled receptor 74) (Neuropeptide NPFF receptor)	GO:0004930; GO:0005886; GO:0005887; GO:0007186; GO:0008188; GO:0015629; GO:0031628; GO:0032870; GO:0043408; GO:0045761; GO:2000479
Pver_gene_g928	0	0	0	0	0	0	0	0	0	0	0	0	0	0	0	0	L-rhamnose-binding lectin CSL1	GO:0005534; GO:0005615; GO:0005623; GO:0009898; GO:0033296; GO:0042585; GO:0060473; GO:0098595; GO:1903777
Pver_gene_g929	0	0	0	0	0	0	0	0	0	0	0	0	0	0	0	0	Collagen alpha-2(I) chain (Alpha-2 type I collagen) (Fragment)	GO:0005201; GO:0005576; GO:0005581; GO:0046872
Pver_gene_g930	0	0	0	0	0	0	0	0	0	0	0	0	0	0	0	0	Uncharacterized protein
Pver_gene_g931	0	0	0	0	0	0	0	0	0	0	0	0	0	0	0	0	Ankyrin-1 (ANK-1) (Ankyrin-R) (Erythrocyte ankyrin)	GO:0005198; GO:0005200; GO:0005634; GO:0005829; GO:0005856; GO:0005886; GO:0006887; GO:0006888; GO:0007010; GO:0007165; GO:0008093; GO:0009898; GO:0010638; GO:0014731; GO:0016020; GO:0016323; GO:0016529; GO:0019899; GO:0019903; GO:0030018; GO:0030507; GO:0030673; GO:0031430; GO:0042383; GO:0043194; GO:0044325; GO:0045199; GO:0045211; GO:0051117; GO:0072659
Pver_gene_g932	0	0	0	0	0	0	0	0	0	0	0	0	0	0	0	0	Calpain-5 (EC 3.4.22.-) (Calpain htra-3) (New calpain 3) (nCL-3)	GO:0004198; GO:0005737; GO:0005925; GO:0006508; GO:0007165; GO:0009986; GO:0045202; GO:0070062
Pver_gene_g933	0	0	0	0	0	0	0	0	0	0	0	0	0	0	0	0	Calpain-5 (EC 3.4.22.-) (Calpain htra-3) (New calpain 3) (nCL-3)	GO:0004198; GO:0005737; GO:0005925; GO:0006508; GO:0007165; GO:0009986; GO:0045202; GO:0070062
Pver_gene_g934	0	0	0	0	0	0	0	0	0	0	0	0	0	0	0	0	Metabotropic glutamate receptor 3 (mGluR3)	GO:0001641; GO:0005246; GO:0005886; GO:0005887; GO:0007216; GO:0008066; GO:0014069; GO:0019233; GO:0030424; GO:0042734; GO:0043005; GO:0043197; GO:0045211; GO:0050804; GO:0051966; GO:0097449; GO:0098978; GO:0099055; GO:0099056
Pver_gene_g935	0	0	0	0	0	0	0	0	0	0	0	0	0	0	0	0	Patatin-like phospholipase domain-containing protein 2 (EC 3.1.1.3) (Adipose triglyceride lipase)	GO:0004806; GO:0005737; GO:0005811; GO:0005829; GO:0005886; GO:0010891; GO:0010898; GO:0016020; GO:0016021; GO:0019433; GO:0019915; GO:0034389; GO:0044242; GO:0055088
Pver_gene_g936	0	0	0	0	0	0	0	0	0	0	0	0	0	0	0	0	Tudor domain-containing protein 5	GO:0007286; GO:0030719; GO:0033391; GO:0043046; GO:0071546
Pver_gene_g937	0	0	0	0	0	0	0	0	0	0	0	0	0	0	0	0	U11/U12 small nuclear ribonucleoprotein 35 kDa protein (U11/U12 snRNP 35 kDa protein) (U1 snRNP-binding protein homolog)	GO:0000398; GO:0003729; GO:0005689
Pver_gene_g938	0	0	0	0	0	0	0	0	0	0	0	0	0	0	0	0	Uncharacterized protein	GO:0003677; GO:0003700
Pver_gene_g939	0	0	0	0	0	0	0	0	0	0	0	0	0	0	0	0	Anaphase-promoting complex subunit 2 (APC2) (Cyclosome subunit 2)	GO:0005634; GO:0005680; GO:0006511; GO:0007049; GO:0010629; GO:0031625; GO:0031915; GO:0045773; GO:0050775; GO:0051301; GO:0070979; GO:0090129
Pver_gene_g940	0	0	0	0	0	0	0	0	0	0	0	0	0	0	0	0	Small integral membrane protein 30	GO:0016021
Pver_gene_g941	10	37	2	13	1	4	0	0	6	16	1	1	0	0	0	0	Collagen alpha-2(I) chain (Alpha-2 type I collagen)	GO:0005201; GO:0005584; GO:0005615; GO:0030198; GO:0031012; GO:0046872
Pver_gene_g942	0	0	0	0	0	0	0	0	0	0	0	0	0	0	0	0	Voltage-dependent L-type calcium channel subunit alpha-1S (Calcium channel, L type, alpha-1 polypeptide, isoform 3, skeletal muscle) (Voltage-gated calcium channel subunit alpha Cav1.1)	GO:0005245; GO:0005516; GO:0005737; GO:0005886; GO:0005891; GO:0006816; GO:0006936; GO:0008331; GO:0030315; GO:0031674; GO:0034765; GO:0046872; GO:0061337; GO:0070509; GO:0071313; GO:1990454
Pver_gene_g943	0	0	0	0	0	0	0	0	0	0	0	0	0	0	0	0	Serine/threonine-protein kinase pink-1, mitochondrial (EC 2.7.11.1) (PTEN-induced kinase 1 homolog)	GO:0000422; GO:0004672; GO:0004674; GO:0005524; GO:0005737; GO:0005739; GO:0006468; GO:0007005; GO:0007411; GO:0031398; GO:0034599; GO:0034976; GO:0046872; GO:0048846; GO:0090141
Pver_gene_g944	0	0	0	0	0	0	0	0	0	0	0	0	0	0	0	0	Dorsal root ganglia homeobox protein (Paired-related homeobox protein-like 1)	GO:0000790; GO:0000977; GO:0000981; GO:0001764; GO:0005634; GO:0007411; GO:0009593; GO:0016048; GO:0021516; GO:0021559; GO:0050954
Pver_gene_g945	0	0	0	0	0	0	0	0	0	0	0	0	0	0	0	0	Breast cancer anti-estrogen resistance protein 3	GO:0005085; GO:0007264; GO:0043410; GO:0086100
Pver_gene_g946	0	0	0	0	0	0	0	0	0	0	0	0	0	0	0	0	Cdc42-interacting protein 4 homolog (Thyroid receptor-interacting protein 10 homolog)	GO:0005764; GO:0005856; GO:0005886; GO:0005938; GO:0006897; GO:0008289; GO:0030036
Pver_gene_g947	0	0	0	0	0	0	0	0	0	0	0	0	0	0	0	0	Aspartate aminotransferase (AspAT) (EC 2.6.1.1) (Transaminase A)	GO:0004069; GO:0005737; GO:0009058; GO:0030170
Pver_gene_g948	0	0	0	0	0	0	0	0	0	0	0	0	0	0	0	0	Uncharacterized protein	GO:0016021
Pver_gene_g949	0	0	0	0	0	0	0	0	0	0	0	0	0	0	0	0	Epithelial discoidin domain-containing receptor 1 (Epithelial discoidin domain receptor 1) (EC 2.7.10.1) (CD167 antigen-like family member A) (Cell adhesion kinase) (Discoidin receptor tyrosine kinase) (Protein-tyrosine kinase MPK-6) (Tyrosine kinase DDR) (Tyrosine-protein kinase CAK) (CD antigen CD167a)	GO:0001558; GO:0001952; GO:0004714; GO:0005518; GO:0005524; GO:0005737; GO:0005886; GO:0005887; GO:0005903; GO:0007169; GO:0007566; GO:0007595; GO:0008285; GO:0010715; GO:0014909; GO:0016323; GO:0018108; GO:0038062; GO:0038063; GO:0038083; GO:0043235; GO:0043583; GO:0044319; GO:0046777; GO:0046872; GO:0060444; GO:0060749; GO:0061302; GO:0061564; GO:1990138
Pver_gene_g950	0	0	0	0	0	0	0	0	0	0	0	0	0	0	0	0	DNA (cytosine-5)-methyltransferase PliMCI (EC 2.1.1.37) (DNA methyltransferase PliMCI) (DNA MTase PliMCI) (M.PliMCI) (Dnmt1) (MCMT)	GO:0003677; GO:0003682; GO:0003886; GO:0005634; GO:0008270
Pver_gene_g951	0	0	0	0	0	0	0	0	0	0	0	0	0	0	0	0	Uncharacterized protein C1orf112 homolog
Pver_gene_g952	9	28	3	7	2	5	0	0	1	1	0	0	0	0	0	0	Protein PRY1 (Pathogenesis-related protein 1)	GO:0000287; GO:0000324; GO:0005576; GO:0005615; GO:0005635; GO:0005783; GO:0015485; GO:0015918; GO:0032934
Pver_gene_g953	4	17	1	3	0	0	0	0	8	18	1	5	0	0	0	0	Polycystic kidney disease protein 1-like 3 (PC1-like 3 protein) (Polycystin-1L3)	GO:0001581; GO:0001822; GO:0005262; GO:0005886; GO:0006812; GO:0016020; GO:0030246; GO:0034703; GO:0043235; GO:0050915; GO:0050982; GO:0070062; GO:0071468
Pver_gene_g954	0	0	0	0	0	0	0	0	0	0	0	0	0	0	0	0	Polycystic kidney disease protein 1-like 2 (PC1-like 2 protein) (Polycystin-1L2)	GO:0005262; GO:0005509; GO:0016020; GO:0016021; GO:0030246; GO:0050982
Pver_gene_g955	0	0	0	0	0	0	0	0	0	0	0	0	0	0	0	0	Polycystic kidney disease protein 1-like 3 (PC1-like 3 protein) (Polycystin-1L3)	GO:0001581; GO:0005262; GO:0005509; GO:0005886; GO:0006812; GO:0016020; GO:0030246; GO:0034703; GO:0043235; GO:0050915; GO:0050982; GO:0071468
Pver_gene_g956	0	0	0	0	0	0	0	0	0	0	0	0	0	0	0	0	Polycystic kidney disease protein 1-like 3 (PC1-like 3 protein) (Polycystin-1L3)	GO:0001581; GO:0005262; GO:0005509; GO:0005886; GO:0006812; GO:0016020; GO:0030246; GO:0034703; GO:0043235; GO:0050915; GO:0050982; GO:0071468
Pver_gene_g957	0	0	0	0	0	0	0	0	0	0	0	0	0	0	0	0	Uncharacterized protein (Fragment)	GO:0016021
Pver_gene_g958	0	0	0	0	0	0	0	0	0	0	0	0	0	0	0	0
Pver_gene_g959	0	0	0	0	0	0	0	0	0	0	0	0	0	0	0	0	Protein HIRA homolog (Protein sesame) (dHIRA)	GO:0000070; GO:0000417; GO:0000775; GO:0000790; GO:0001673; GO:0003682; GO:0003714; GO:0005634; GO:0006336; GO:0006338; GO:0006351; GO:0030702; GO:0031935; GO:0035041; GO:0035042; GO:0042585
Pver_gene_g960	0	0	0	0	0	0	0	0	0	0	0	0	0	0	0	0	Cephalotocin receptor 2	GO:0005000; GO:0005886; GO:0007186; GO:0016021; GO:0016500; GO:0046887
Pver_gene_g961	0	0	0	0	0	0	0	0	0	0	0	0	0	0	0	0	Serine/threonine-protein kinase PknD (EC 2.7.11.1)	GO:0004674; GO:0005524; GO:0005886; GO:0009405; GO:0016021
Pver_gene_g962	0	0	0	0	0	0	0	0	0	0	0	0	0	0	0	0	Uncharacterized protein
Pver_gene_g963	0	0	0	0	0	0	0	0	0	0	0	0	0	0	0	0	Synaptic vesicle 2-related protein (SV2-related protein)	GO:0016021; GO:0022857; GO:0030054; GO:0030672
Pver_gene_g964	10	48	0	0	0	0	0	0	1	1	0	0	0	0	0	0	Mediator of RNA polymerase II transcription subunit 19 (Mediator complex subunit 19)	GO:0003712; GO:0008134; GO:0016592; GO:0045944
Pver_gene_g965	0	0	0	0	0	0	0	0	0	0	0	0	0	0	0	0	Septin-1 (DIFF6 protein homolog) (Protein innocent bystander)	GO:0003924; GO:0005525; GO:0005940; GO:0007349; GO:0015630; GO:0031105; GO:0031625; GO:0042803; GO:0043065; GO:0061640
Pver_gene_g966	0	0	0	0	0	0	0	0	0	0	0	0	0	0	0	0	G-protein-signaling modulator 1 (Activator of G-protein signaling 3)	GO:0000139; GO:0001965; GO:0005092; GO:0005789; GO:0005829; GO:0005886; GO:0007399; GO:0008277; GO:0016239; GO:0030154; GO:0032991; GO:0034260; GO:1905098
Pver_gene_g967	0	0	0	0	0	0	0	0	0	0	0	0	0	0	0	0	Kinesin light chain (KLC)	GO:0003777; GO:0005737; GO:0005871; GO:0005874; GO:0007018; GO:0046843
Pver_gene_g968	0	0	0	0	0	0	0	0	0	0	0	0	0	0	0	0	Uncharacterized protein	GO:0003677; GO:0006355; GO:0016021; GO:0043531
Pver_gene_g969	0	0	0	0	0	0	0	0	0	0	0	0	0	0	0	0	Arfaptin-2 (ADP-ribosylation factor-interacting protein 2)	GO:0005543; GO:0005737; GO:0006886; GO:0006914; GO:0019904; GO:0032588
Pver_gene_g970	0	0	0	0	0	0	0	0	0	0	0	0	0	0	0	0	Nephrocystin-3
Pver_gene_g971	0	0	0	0	0	0	0	0	0	0	0	0	0	0	0	0	Dorsal-ventral patterning tolloid-like protein 1 (EC 3.4.24.-) (Mini fin protein)	GO:0001568; GO:0001707; GO:0001885; GO:0004222; GO:0005509; GO:0005576; GO:0006508; GO:0008233; GO:0008237; GO:0008270; GO:0009953; GO:0030513; GO:0035124; GO:0035162; GO:0036342; GO:0048264
Pver_gene_g972	0	0	0	0	0	0	0	0	0	0	0	0	0	0	0	0	Tolloid-like protein 1 (EC 3.4.24.-) (Metalloprotease xolloid-like) (Xenopus tolloid-like protein 1) (Xlr)	GO:0004222; GO:0005509; GO:0005576; GO:0007275; GO:0008270; GO:0030154
Pver_gene_g973	0	0	0	0	0	0	0	0	0	0	0	0	0	0	0	0	Plasma membrane calcium-transporting ATPase 1 (EC 7.2.2.10) (Plasma membrane calcium ATPase isoform 1) (PMCA1) (Plasma membrane calcium pump isoform 1)	GO:0001772; GO:0001818; GO:0003056; GO:0003407; GO:0005388; GO:0005516; GO:0005524; GO:0005623; GO:0005654; GO:0005886; GO:0005887; GO:0006816; GO:0006874; GO:0007420; GO:0007568; GO:0008217; GO:0009409; GO:0009898; GO:0015085; GO:0016323; GO:0016324; GO:0016887; GO:0030054; GO:0030165; GO:0030501; GO:0032590; GO:0032591; GO:0032809; GO:0045121; GO:0045177; GO:0046872; GO:0051480; GO:0051481; GO:…
Pver_gene_g974	0	0	0	0	0	0	0	0	0	0	0	0	0	0	0	0	Plasma membrane calcium-transporting ATPase 3 (PMCA3) (EC 7.2.2.10) (Plasma membrane calcium ATPase isoform 3) (Plasma membrane calcium pump isoform 3)	GO:0005388; GO:0005516; GO:0005524; GO:0005623; GO:0005886; GO:0006874; GO:0015085; GO:0016021; GO:0030165; GO:0034220; GO:0046872; GO:0051480; GO:0098793; GO:0098978; GO:0098982; GO:1903561; GO:1903779; GO:1905056; GO:1990034
Pver_gene_g975	2	5	1	1	0	0	0	0	0	0	0	0	0	0	0	0	Plasma membrane calcium-transporting ATPase 4 (PMCA4) (EC 7.2.2.10) (Plasma membrane calcium ATPase isoform 4) (Plasma membrane calcium pump isoform 4)	GO:0003407; GO:0005388; GO:0005516; GO:0005524; GO:0005623; GO:0006357; GO:0006816; GO:0006874; GO:0007283; GO:0010751; GO:0014832; GO:0016020; GO:0016323; GO:0019901; GO:0021766; GO:0030018; GO:0030165; GO:0030315; GO:0030317; GO:0030346; GO:0032991; GO:0033138; GO:0036126; GO:0036487; GO:0042383; GO:0043005; GO:0045019; GO:0046872; GO:0050998; GO:0051001; GO:0051480; GO:0051599; GO:0070588; GO:…
Pver_gene_g976	0	0	0	0	0	0	0	0	0	0	0	0	0	0	0	0	C2 domain-containing protein 3 (Protein hearty)	GO:0001701; GO:0001947; GO:0005737; GO:0005813; GO:0005814; GO:0007389; GO:0007420; GO:0008589; GO:0016485; GO:0021915; GO:0021997; GO:0030162; GO:0030326; GO:0034451; GO:0036064; GO:0042733; GO:0060271; GO:0061511; GO:0071539; GO:1905515
Pver_gene_g977	0	0	0	0	0	0	0	0	0	0	0	0	0	0	0	0	HIRA-interacting protein 3	GO:0005634; GO:0005654; GO:0005730
Pver_gene_g978	0	0	0	0	0	0	0	0	0	0	0	0	0	0	0	0	Uncharacterized protein	GO:0016021
Pver_gene_g979	0	0	0	0	0	0	0	0	0	0	0	0	0	0	0	0	Mucosa-associated lymphoid tissue lymphoma translocation protein 1 homolog (EC 3.4.22.-) (Paracaspase)	GO:0001650; GO:0001923; GO:0002020; GO:0002237; GO:0002726; GO:0004197; GO:0004842; GO:0005634; GO:0005737; GO:0005829; GO:0006508; GO:0007250; GO:0008233; GO:0009620; GO:0019209; GO:0031663; GO:0032449; GO:0032731; GO:0032743; GO:0032991; GO:0042098; GO:0042113; GO:0042802; GO:0042981; GO:0043280; GO:0043621; GO:0045087; GO:0048471; GO:0050852; GO:0050856; GO:0050870; GO:0051092; GO:0051168; GO:…
Pver_gene_g980	0	0	0	0	0	0	0	0	0	0	0	0	0	0	0	0	Protein kinase C-binding protein NELL2	GO:0016301
Pver_gene_g981	0	0	0	0	0	0	0	0	0	0	0	0	0	0	0	0	Mucosa-associated lymphoid tissue lymphoma translocation protein 1 homolog (EC 3.4.22.-) (Paracaspase)	GO:0001650; GO:0001923; GO:0002020; GO:0002237; GO:0002726; GO:0004197; GO:0004842; GO:0005634; GO:0005737; GO:0005829; GO:0006508; GO:0007250; GO:0008233; GO:0009620; GO:0019209; GO:0031663; GO:0032449; GO:0032731; GO:0032743; GO:0032991; GO:0042098; GO:0042113; GO:0042802; GO:0042981; GO:0043280; GO:0043621; GO:0045087; GO:0048471; GO:0050852; GO:0050856; GO:0050870; GO:0051092; GO:0051168; GO:…
Pver_gene_g982	0	0	0	0	0	0	0	0	0	0	0	0	0	0	0	0	Polycystic kidney disease protein 1-like 3 (PC1-like 3 protein) (Polycystin-1L3)	GO:0001581; GO:0005262; GO:0005509; GO:0005886; GO:0006812; GO:0016020; GO:0030246; GO:0034703; GO:0043235; GO:0050915; GO:0050982; GO:0071468
Pver_gene_g983	0	0	0	0	0	0	0	0	0	0	0	0	0	0	0	0	Tumor necrosis factor receptor superfamily member 16 (Gp80-LNGFR) (Low affinity neurotrophin receptor p75NTR) (Low-affinity nerve growth factor receptor) (NGF receptor) (p75 ICD)	GO:0005035; GO:0005516; GO:0005886; GO:0006919; GO:0007266; GO:0007399; GO:0009986; GO:0015026; GO:0016021; GO:0030054; GO:0030154; GO:0030426; GO:0031625; GO:0032922; GO:0043121; GO:0043197; GO:0043204; GO:0048406; GO:0051402; GO:1900182; GO:1902895; GO:1903588; GO:1904646
Pver_gene_g984	0	0	0	0	0	0	0	0	0	0	0	0	0	0	0	0	Uncharacterized protein	GO:0007165; GO:0016021
Pver_gene_g985	0	0	0	0	0	0	0	0	0	0	0	0	0	0	0	0	Uncharacterized protein	GO:0016021
Pver_gene_g986	0	0	0	0	0	0	0	0	0	0	0	0	0	0	0	0	Fibrillin-1 [Cleaved into: Asprosin]	GO:0001501; GO:0001527; GO:0001656; GO:0001822; GO:0005178; GO:0005179; GO:0005201; GO:0005509; GO:0005576; GO:0005604; GO:0005615; GO:0006006; GO:0007507; GO:0008201; GO:0010737; GO:0031012; GO:0033627; GO:0034199; GO:0035582; GO:0035583; GO:0042593; GO:0042802; GO:0043010; GO:0044877; GO:0045671; GO:0048048; GO:0048050; GO:0062023; GO:0071560; GO:1990314; GO:2001205
Pver_gene_g987	0	0	0	0	0	0	0	0	0	0	0	0	0	0	0	0	Probable serine/threonine-protein kinase DDB_G0272254 (EC 2.7.11.1)	GO:0004674; GO:0005524; GO:0016021
Pver_gene_g988	0	0	0	0	0	0	0	0	0	0	0	0	0	0	0	0	Adenylyltransferase and sulfurtransferase UBA4	GO:0008641; GO:0016779
Pver_gene_g989	0	0	0	0	0	0	0	0	0	0	0	0	0	0	0	0	Adenylyltransferase and sulfurtransferase UBA4	GO:0008641; GO:0016779
Pver_gene_g990	0	0	0	0	0	0	0	0	0	0	0	0	0	0	0	0	EGF domain-specific O-linked N-acetylglucosamine transferase (EC 2.4.1.255) (Extracellular O-linked N-acetylglucosamine transferase)	GO:0005788; GO:0006493; GO:0016262
Pver_gene_g991	0	0	0	0	0	0	0	0	0	0	0	0	0	0	0	0	COUP transcription factor 2 (COUP-TF2) (COUP transcription factor II) (COUP-TF II) (Nuclear receptor subfamily 2 group F member 2)	GO:0000122; GO:0000977; GO:0001764; GO:0001937; GO:0001972; GO:0003700; GO:0003707; GO:0004879; GO:0005634; GO:0005654; GO:0005829; GO:0006357; GO:0007519; GO:0008270; GO:0009566; GO:0009952; GO:0009956; GO:0010596; GO:0030154; GO:0030900; GO:0042803; GO:0043565; GO:0045736; GO:0045893; GO:0048514; GO:0048856; GO:0060173; GO:0060849
Pver_gene_g992	0	0	0	0	0	0	0	0	0	0	0	0	0	0	0	0	PGAP2-interacting protein (Cell wall biogenesis protein 43 C-terminal homolog)	GO:0005783; GO:0006506; GO:0016021
Pver_gene_g993	12	38	2	7	1	1	0	0	3	3	1	1	0	0	0	0	Nuclear pore complex protein Nup98-Nup96 [Cleaved into: Nuclear pore complex protein Nup98 (Nucleoporin Nup98); Nuclear pore complex protein Nup96 (Nucleoporin Nup96)]	GO:0000973; GO:0003723; GO:0005643; GO:0006405; GO:0006606; GO:0008139; GO:0017056; GO:0031965; GO:0034398; GO:0044614; GO:0051028; GO:0051292
Pver_gene_g994	0	0	0	0	0	0	0	0	0	0	0	0	0	0	0	0	Nuclear pore complex protein Nup98-Nup96	GO:0005643; GO:0017056
Pver_gene_g995	0	0	0	0	0	0	0	0	0	0	0	0	0	0	0	0	Uncharacterized protein
Pver_gene_g996	9	47	1	5	0	0	0	0	1	1	0	0	0	0	0	0	Apoptosis-inducing factor 1, mitochondrial (EC 1.1.1.-) (Programmed cell death protein 8)	GO:0002931; GO:0003677; GO:0005634; GO:0005739; GO:0005743; GO:0005758; GO:0005829; GO:0006915; GO:0006919; GO:0016174; GO:0016651; GO:0030182; GO:0030261; GO:0032981; GO:0043065; GO:0043525; GO:0046983; GO:0048471; GO:0051402; GO:0070059; GO:0070301; GO:0071392; GO:0071732; GO:0071949; GO:0090650; GO:1902065; GO:1902510; GO:1904045
Pver_gene_g997	0	0	0	0	0	0	0	0	0	0	0	0	0	0	0	0	Mitochondria-eating protein (Spermatogenesis-associated protein 18)	GO:0005737; GO:0005741; GO:0006974; GO:0035694; GO:0035695; GO:0043231; GO:0048545
Pver_gene_g998	0	0	0	0	0	0	0	0	0	0	0	0	0	0	0	0	Glyoxalase domain-containing protein 5
Pver_gene_g999	2	2	1	1	0	0	0	0	1	1	1	1	1	1	0	0	ER membrane protein complex subunit 7	GO:0016021; GO:0030246; GO:0072546
Pver_gene_g1000	0	0	0	0	0	0	0	0	0	0	0	0	0	0	0	0	uncharacterized protein LOC106174472 isoform X1	GO:0006886; GO:0035091
Pver_gene_g1001	0	0	0	0	0	0	0	0	0	0	0	0	0	0	0	0	Hippocalcin-like protein 1 (Calcium-binding protein BDR-1) (HLP2) (Visinin-like protein 3) (VILIP-3)	GO:0005509; GO:0016020
Pver_gene_g1002	0	0	0	0	0	0	0	0	0	0	0	0	0	0	0	0	Protein sprouty homolog 2 (Spry-2)	GO:0005737; GO:0005874; GO:0007275; GO:0032587; GO:0042127; GO:0045595; GO:0046580; GO:0070373
Pver_gene_g1003	0	0	0	0	0	0	0	0	0	0	0	0	0	0	0	0	Tenascin-X (TN-X) (Hexabrachion-like protein)	GO:0005178; GO:0005201; GO:0005576; GO:0005615; GO:0007155; GO:0008201; GO:0030036; GO:0030199; GO:0031012; GO:0032963; GO:0048251; GO:0062023; GO:0070062; GO:0098633
Pver_gene_g1004	0	0	0	0	0	0	0	0	0	0	0	0	0	0	0	0	Replication factor C subunit 3 (Activator 1 38 kDa subunit) (A1 38 kDa subunit) (Activator 1 subunit 3) (Replication factor C 38 kDa subunit) (RF-C 38 kDa subunit) (RFC38)	GO:0003689; GO:0005634; GO:0005663; GO:0006261; GO:0017116; GO:0031390; GO:0046683; GO:1900264
Pver_gene_g1005	0	0	0	0	0	0	0	0	0	0	0	0	0	0	0	0	G_PROTEIN_RECEP_F1_2 domain-containing protein	GO:0004930; GO:0016021
Pver_gene_g1006	0	0	0	0	0	0	0	0	0	0	0	0	0	0	0	0	Reelin domain-containing protein	GO:0004857
Pver_gene_g1007	0	0	0	0	0	0	0	0	0	0	0	0	0	0	0	0	Agrin [Cleaved into: Agrin N-terminal 110 kDa subunit; Agrin C-terminal 110 kDa subunit; Agrin C-terminal 90 kDa fragment (C90); Agrin C-terminal 22 kDa fragment (C22)]	GO:0001932; GO:0001934; GO:0002162; GO:0005509; GO:0005576; GO:0005604; GO:0005615; GO:0007009; GO:0007268; GO:0007416; GO:0007528; GO:0008045; GO:0008582; GO:0009887; GO:0009888; GO:0009986; GO:0016021; GO:0016358; GO:0030054; GO:0030548; GO:0031012; GO:0032092; GO:0033691; GO:0035374; GO:0036122; GO:0042030; GO:0042383; GO:0043083; GO:0043087; GO:0043113; GO:0043395; GO:0043525; GO:0043547; GO:…
Pver_gene_g1008	0	0	0	0	0	0	0	0	0	0	0	0	0	0	0	0	uncharacterized protein LOC106158226
Pver_gene_g1009	0	0	0	0	0	0	0	0	0	0	0	0	0	0	0	0	Nucleoside diphosphate-linked moiety X motif 6 (Nudix motif 6) (EC 3.6.1.-) (Protein GFG)	GO:0005634; GO:0005739; GO:0016787
Pver_gene_g1010	0	0	0	0	0	0	0	0	0	0	0	0	0	0	0	0	Exocyst complex component 1 (Exocyst complex component Sec3)	GO:0000145; GO:0005546; GO:0005737; GO:0005829; GO:0005886; GO:0006887; GO:0006893; GO:0015031; GO:0016020; GO:0016032; GO:0016241; GO:0017049; GO:0048015; GO:0048471; GO:0050714; GO:0051601; GO:0051607; GO:0090543; GO:0098592
Pver_gene_g1011	5	25	2	7	0	0	0	0	0	0	0	0	0	0	0	0	Grainyhead-like protein 2 homolog (Brother of mammalian grainyhead) (Transcription factor CP2-like 3)	GO:0001161; GO:0001228; GO:0001701; GO:0001843; GO:0003208; GO:0003382; GO:0003677; GO:0003682; GO:0003700; GO:0005634; GO:0005654; GO:0005911; GO:0006355; GO:0006357; GO:0007155; GO:0007420; GO:0008283; GO:0008544; GO:0010468; GO:0016020; GO:0021915; GO:0030323; GO:0031490; GO:0034329; GO:0035264; GO:0042733; GO:0043010; GO:0043565; GO:0044030; GO:0045617; GO:0045893; GO:0045944; GO:0048568; GO:…
Pver_gene_g1012	0	0	0	0	0	0	0	0	0	0	0	0	0	0	0	0	Folate receptor beta (FR-beta) (Folate receptor 2) (Folate receptor, fetal/placental) (Placental folate-binding protein) (FBP)	GO:0005542; GO:0005576; GO:0005886; GO:0006898; GO:0006954; GO:0008144; GO:0008284; GO:0009986; GO:0015884; GO:0031362; GO:0038023; GO:0046655; GO:0050758; GO:0051870; GO:0061714; GO:1904447
Pver_gene_g1013	7	10	0	0	0	0	0	0	12	24	0	0	0	0	0	0	Adhesion G-protein coupled receptor D1 (G-protein coupled receptor 133)	GO:0004930; GO:0005886; GO:0005887; GO:0007166; GO:0007186; GO:0007189
Pver_gene_g1014	0	0	0	0	0	0	0	0	0	0	0	0	0	0	0	0	Hsp70-Hsp90 organizing protein 2 (AtHop2)	GO:0005634; GO:0005829; GO:0005886; GO:0046686; GO:0051131; GO:0051879; GO:0070678
Pver_gene_g1015	0	0	0	0	0	0	0	0	0	0	0	0	0	0	0	0	Protein PIH1D3 (PIH1 domain-containing protein 3) (Sarcoma antigen NY-SAR-97)	GO:0003341; GO:0005737; GO:0030317; GO:0051087; GO:0070286
Pver_gene_g1016	0	0	0	0	0	0	0	0	0	0	0	0	0	0	0	0	E3 ubiquitin-protein ligase TRIM71 (EC 2.3.2.27) (Protein lin-41 homolog) (RING-type E3 ubiquitin transferase TRIM71) (Tripartite motif-containing protein 71)	GO:0000082; GO:0000209; GO:0000932; GO:0004842; GO:0008270; GO:0008543; GO:0010586; GO:0021915; GO:0035198; GO:0035278; GO:0043161; GO:0051865; GO:0060964; GO:0061630; GO:0072089; GO:2000177
Pver_gene_g1017	0	0	0	0	0	0	0	0	0	0	0	0	0	0	0	0	Uncharacterized protein
Pver_gene_g1018	0	0	0	0	0	0	0	0	0	0	0	0	0	0	0	0	Uncharacterized protein
Pver_gene_g1019	9	22	1	2	0	0	0	0	0	0	0	0	0	0	0	0	Mitochondrial carnitine/acylcarnitine carrier protein (Carnitine/acylcarnitine translocase) (CAC) (mCAC) (Solute carrier family 25 member 20)	GO:0001701; GO:0005739; GO:0005743; GO:0005829; GO:0015227; GO:0016021; GO:1902603
Pver_gene_g1020	0	0	0	0	0	0	0	0	0	0	0	0	0	0	0	0	Dihydrolipoyl dehydrogenase, mitochondrial (EC 1.8.1.4) (Dihydrolipoamide dehydrogenase)	GO:0001669; GO:0004148; GO:0005623; GO:0005634; GO:0005739; GO:0005759; GO:0009055; GO:0031514; GO:0045252; GO:0045454; GO:0050660; GO:0106077
Pver_gene_g1021	0	0	0	0	0	0	0	0	0	0	0	0	0	0	0	0	Uncharacterized protein
Pver_gene_g1022	0	0	0	0	0	0	0	0	0	0	0	0	0	0	0	0	Dysbindin (Biogenesis of lysosome-related organelles complex 1 subunit 8) (BLOC-1 subunit 8) (Dysbindin-1) (Dystrobrevin-binding protein 1)	GO:0001956; GO:0005634; GO:0005789; GO:0008089; GO:0010008; GO:0010628; GO:0014059; GO:0014069; GO:0030054; GO:0030424; GO:0030426; GO:0030672; GO:0031083; GO:0031175; GO:0031532; GO:0033162; GO:0042734; GO:0043005; GO:0043197; GO:0048490; GO:0048812; GO:0060159; GO:1904115
Pver_gene_g1023	0	0	0	0	0	0	0	0	0	0	0	0	0	0	0	0	Zinc finger CCCH domain-containing protein 3 (Smad-interacting CPSF-like factor)	GO:0000981; GO:0003677; GO:0005634; GO:0005847; GO:0031124; GO:0032927; GO:0046872; GO:0051028; GO:0070412; GO:1900363
Pver_gene_g1024	0	0	0	0	0	0	0	0	0	0	0	0	0	0	0	0	Ryncolin-2	GO:0005576; GO:0009405; GO:0090729
Pver_gene_g1025	0	0	0	0	0	0	0	0	0	0	0	0	0	0	0	0	Nephrocystin-3	GO:0001822; GO:0001947; GO:0003283; GO:0005576; GO:0005829; GO:0005929; GO:0007368; GO:0016055; GO:0030324; GO:0035469; GO:0045494; GO:0048496; GO:0060027; GO:0060271; GO:0060287; GO:0060993; GO:0071908; GO:0071909; GO:0071910; GO:0072189; GO:0090090; GO:2000095; GO:2000167
Pver_gene_g1026	0	0	0	0	0	0	0	0	0	0	0	0	0	0	0	0	G-protein coupled receptor GRL101	GO:0004930; GO:0005886; GO:0016021
Pver_gene_g1027	0	0	0	0	0	0	0	0	0	0	0	0	0	0	0	0	Nephrocystin-3	GO:0003146; GO:0005929; GO:0007601; GO:0016055; GO:0048793; GO:0060026; GO:0060271; GO:0060972; GO:0070121
Pver_gene_g1028	0	0	0	0	0	0	0	0	0	0	0	0	0	0	0	0	Thyroglobulin (Tg)	GO:0005179; GO:0005576; GO:0007165; GO:0015705; GO:0030878; GO:0031641; GO:0042403; GO:0042446
Pver_gene_g1029	0	0	0	0	0	0	0	0	0	0	0	0	0	0	0	0
Pver_gene_g1030	0	0	0	0	0	0	0	0	0	0	0	0	0	0	0	0	Collagen alpha-4(VI) chain	GO:0005518; GO:0005576; GO:0005581; GO:0007155; GO:0030198; GO:0031012; GO:0032991; GO:0062023
Pver_gene_g1031	0	0	0	0	0	0	0	0	0	0	0	0	0	0	0	0	Bifunctional 3'-phosphoadenosine 5'-phosphosulfate synthase (PAPS synthase) (PAPSS) (Sulfurylase kinase) (SK) [Includes: Sulfate adenylyltransferase (EC 2.7.7.4) (ATP-sulfurylase) (Sulfate adenylate transferase) (SAT); Adenylyl-sulfate kinase (EC 2.7.1.25) (3'-phosphoadenosine-5'-phosphosulfate synthase) (APS kinase) (Adenosine-5'-phosphosulfate 3'-phosphotransferase) (Adenylylsulfate 3'-phosphot…	GO:0000103; GO:0004020; GO:0004781; GO:0005524; GO:0016779
Pver_gene_g1032	0	0	0	0	0	0	0	0	0	0	0	0	0	0	0	0	Inhibitor of nuclear factor kappa-B kinase subunit alpha (I kappa-B kinase alpha) (IKK-A) (IKK-alpha) (IkBKA) (IkappaB kinase) (EC 2.7.11.10) (Conserved helix-loop-helix ubiquitous kinase) (Nuclear factor NF-kappa-B inhibitor kinase alpha) (NFKBIKA)	GO:0004674; GO:0005524; GO:0005634; GO:0005737; GO:0008384; GO:0008385; GO:0018105; GO:0033209; GO:0042803; GO:0045944; GO:0046982; GO:0051092; GO:0071356
Pver_gene_g1033	9	39	1	4	0	0	0	0	1	1	0	0	0	0	0	0	STAM-binding protein (EC 3.4.19.-) (Associated molecule with the SH3 domain of STAM) (Endosome-associated ubiquitin isopeptidase)	GO:0000281; GO:0004843; GO:0005634; GO:0005654; GO:0005768; GO:0005769; GO:0005829; GO:0005886; GO:0007259; GO:0008237; GO:0008284; GO:0014067; GO:0016020; GO:0016579; GO:0019904; GO:0032154; GO:0043524; GO:0046580; GO:0046872; GO:0061578; GO:0070062; GO:0070536
Pver_gene_g1034	0	0	0	0	0	0	0	0	0	0	0	0	0	0	0	0	PH and SEC7 domain-containing protein 3 (Exchange factor for ADP-ribosylation factor guanine nucleotide factor 6 D) (Exchange factor for ARF6 D) (Pleckstrin homology and SEC7 domain-containing protein 3)	GO:0005086; GO:0014069; GO:0016020; GO:0030054; GO:0032011; GO:0032012; GO:0032587
Pver_gene_g1035	0	0	0	0	0	0	0	0	0	0	0	0	0	0	0	0	Sphingosine-1-phosphate lyase 1 (S1PL) (SP-lyase 1) (SPL) (SPL 1) (EC 4.1.2.27) (Sphingosine-1-phosphate aldolase)	GO:0001553; GO:0001570; GO:0001667; GO:0001822; GO:0005783; GO:0005789; GO:0006631; GO:0006665; GO:0006672; GO:0006807; GO:0007283; GO:0008117; GO:0008209; GO:0008210; GO:0008585; GO:0009791; GO:0010761; GO:0016021; GO:0016831; GO:0030097; GO:0030149; GO:0030170; GO:0033327; GO:0040014; GO:0048008; GO:0048705; GO:0060021; GO:0060325; GO:0097190
Pver_gene_g1036	0	0	0	0	0	0	0	0	0	0	0	0	0	0	0	0	Endonuclease_NS domain-containing protein	GO:0003676; GO:0016787; GO:0046872
Pver_gene_g1037	0	0	0	0	0	0	0	0	0	0	0	0	0	0	0	0	Protein Abitram (Actin-binding transcription modulator) (Protein Simiate)	GO:0016607; GO:0030027; GO:0030425; GO:0030426; GO:0030833; GO:0032433; GO:0048813; GO:0051489
Pver_gene_g1038	0	0	0	0	0	0	0	0	0	0	0	0	0	0	0	0	Trafficking protein particle complex subunit 5	GO:0005783; GO:0006888; GO:0030008; GO:1990070; GO:1990071; GO:1990072
Pver_gene_g1039	0	0	0	0	0	0	0	0	0	0	0	0	0	0	0	0	Macrophage scavenger receptor types I and II (Macrophage acetylated LDL receptor I and II) (Scavenger receptor type A) (SR-A) (CD antigen CD204)	GO:0001540; GO:0005044; GO:0005581; GO:0005829; GO:0005886; GO:0006898; GO:0006911; GO:0010629; GO:0010744; GO:0010886; GO:0016021; GO:0030169; GO:0030301; GO:0031410; GO:0034362; GO:0034381; GO:0038024; GO:0042953; GO:0097242
Pver_gene_g1040	0	0	0	0	0	0	0	0	0	0	0	0	0	0	0	0	Tolloid-like protein 2 (EC 3.4.24.-)	GO:0004222; GO:0005509; GO:0005576; GO:0007275; GO:0008270; GO:0022617; GO:0030154; GO:0048632
Pver_gene_g1041	0	0	0	0	0	0	0	0	0	0	0	0	0	0	0	0	Putative ferric-chelate reductase 1 (EC 1.-.-.-)	GO:0016021; GO:0016491
Pver_gene_g1042	0	0	0	0	0	0	0	0	0	0	0	0	0	0	0	0	Putative ferric-chelate reductase 1 (EC 1.-.-.-)	GO:0016021; GO:0016491
Pver_gene_g1043	0	0	0	0	0	0	0	0	0	0	0	0	0	0	0	0	Proteasome assembly chaperone 3 (PAC-3) (mPAC3)
Pver_gene_g1044	0	0	0	0	0	0	0	0	0	0	0	0	0	0	0	0	Cell cycle checkpoint protein RAD17	GO:0000077; GO:0003689; GO:0005524; GO:0005634; GO:0006281; GO:0007049; GO:0031389
Pver_gene_g1045	0	0	0	0	0	0	0	0	0	0	0	0	0	0	0	0	Muscle, skeletal receptor tyrosine-protein kinase (EC 2.7.10.1) (Muscle-specific tyrosine-protein kinase receptor) (MuSK) (Muscle-specific kinase receptor)	GO:0001934; GO:0004713; GO:0004714; GO:0005524; GO:0005887; GO:0007169; GO:0007399; GO:0007528; GO:0007613; GO:0008582; GO:0010628; GO:0010976; GO:0014068; GO:0030054; GO:0031594; GO:0043235; GO:0043408; GO:0043410; GO:0045211; GO:0046777; GO:0046872; GO:0071340; GO:2000541
Pver_gene_g1046	0	0	0	0	0	0	0	0	0	0	0	0	0	0	0	0	E3 ubiquitin-protein ligase RNF170 (EC 2.3.2.27) (Putative LAG1-interacting protein) (RING finger protein 170) (RING-type E3 ubiquitin transferase RNF170)	GO:0005789; GO:0016021; GO:0046872; GO:0061630
Pver_gene_g1047	10	53	0	0	0	0	0	0	1	1	0	0	0	0	0	0	Phenylalanine--tRNA ligase alpha subunit (EC 6.1.1.20) (Phenylalanyl-tRNA synthetase alpha subunit) (PheRS)	GO:0000049; GO:0004826; GO:0005524; GO:0005737; GO:0005829; GO:0006432; GO:0009328; GO:0051290
Pver_gene_g1048	0	0	0	0	0	0	0	0	0	0	0	0	0	0	0	0	Histidine biosynthesis trifunctional protein [Includes: Phosphoribosyl-AMP cyclohydrolase (EC 3.5.4.19); Phosphoribosyl-ATP pyrophosphohydrolase (EC 3.6.1.31); Histidinol dehydrogenase (HDH) (EC 1.1.1.23)]	GO:0000105; GO:0004399; GO:0004635; GO:0004636; GO:0005524; GO:0005737; GO:0005829; GO:0008270; GO:0051287
Pver_gene_g1049	0	0	0	0	0	0	0	0	0	0	0	0	0	0	0	0	Protein YIPF1 (YIP1 family member 1)	GO:0000138; GO:0005794; GO:0005797; GO:0005802; GO:0016021; GO:0016192; GO:0017137; GO:0030133; GO:0031902
Pver_gene_g1050	0	0	0	0	0	0	0	0	0	0	0	0	0	0	0	0	Predicted protein	GO:0005815; GO:0008092; GO:0051493
Pver_gene_g1051	0	0	0	0	0	0	0	0	0	0	0	0	0	0	0	0	Sodium-coupled neutral amino acid transporter 9 (Solute carrier family 38 member 9)	GO:0003333; GO:0005764; GO:0005765; GO:0005770; GO:0015171; GO:0015181; GO:0016021; GO:0031902; GO:0032008; GO:0046872; GO:0071230
Pver_gene_g1052	0	0	0	0	0	0	0	0	0	0	0	0	0	0	0	0	Sodium-coupled neutral amino acid transporter 9 (Solute carrier family 38 member 9)	GO:0003333; GO:0005764; GO:0005765; GO:0005770; GO:0015171; GO:0015181; GO:0016021; GO:0031902; GO:0032008; GO:0046872; GO:0071230
Pver_gene_g1053	0	0	0	0	0	0	0	0	0	0	0	0	0	0	0	0	Tubulin beta-1 chain (Beta-1-tubulin)	GO:0003924; GO:0005200; GO:0005525; GO:0005737; GO:0005874; GO:0007017
Pver_gene_g1054	0	0	0	0	0	0	0	0	0	0	0	0	0	0	0	0	Histamine H2 receptor (H2R) (HH2R) (Gastric receptor I)	GO:0001696; GO:0004930; GO:0004969; GO:0004993; GO:0005887; GO:0007187; GO:0007268; GO:0030425; GO:0030594; GO:0045202; GO:0045907
Pver_gene_g1055	0	0	0	0	0	0	0	0	0	0	0	0	0	0	0	0
Pver_gene_g1056	0	0	0	0	0	0	0	0	0	0	0	0	0	0	0	0	NA	NA
Pver_gene_g1057	0	0	0	0	0	0	0	0	0	0	0	0	0	0	0	0	Beta-1 adrenergic receptor (Beta-1 adrenoreceptor) (Beta-1 adrenoceptor) (x-BETA1AR)	GO:0004940; GO:0005088; GO:0005769; GO:0005886; GO:0016021; GO:0043547; GO:0045823; GO:0071880
Pver_gene_g1058	0	0	0	0	0	0	0	0	0	0	0	0	0	0	0	0	Ferric-chelate reductase 1 (EC 1.-.-.-)	GO:0016021; GO:0016491; GO:0046872
Pver_gene_g1059	0	0	0	0	0	0	0	0	0	0	0	0	0	0	0	0	E3 ubiquitin-protein ligase TRIM23 (EC 2.3.2.27) (ADP-ribosylation factor domain-containing protein 1) (GTP-binding protein ARD-1) (RING finger protein 46) (RING-type E3 ubiquitin transferase TRIM23) (Tripartite motif-containing protein 23)	GO:0000139; GO:0003676; GO:0003924; GO:0004842; GO:0005525; GO:0005634; GO:0005737; GO:0005765; GO:0005886; GO:0006886; GO:0008047; GO:0008270; GO:0016032; GO:0016192; GO:0016567; GO:0019003; GO:0042802; GO:0045087
Pver_gene_g1060	0	0	0	0	0	0	0	0	0	0	0	0	0	0	0	0	Trafficking protein particle complex subunit 13
Pver_gene_g1061	0	0	0	0	0	0	0	0	0	0	0	0	0	0	0	0	Membralin (Transmembrane protein 259)	GO:0005783; GO:0005789; GO:0016021; GO:0034976; GO:1901215; GO:1904294
Pver_gene_g1062	0	0	0	0	0	0	0	0	0	0	0	0	0	0	0	0	Polyamine oxidase 1 (EC 1.5.3.14) (EC 1.5.3.15)	GO:0006598; GO:0009505; GO:0016491; GO:0046208; GO:0046592; GO:0048046; GO:0050660; GO:0052893; GO:0052896; GO:0052897; GO:0052898; GO:0052900
Pver_gene_g1063	0	0	0	0	0	0	0	0	0	0	0	0	0	0	0	0	DEP domain-containing protein 1B	GO:0005096; GO:0035556
Pver_gene_g1064	0	0	0	0	0	0	0	0	0	0	0	0	0	0	0	0	Uncharacterized protein
Pver_gene_g1065	0	0	0	0	0	0	0	0	0	0	0	0	0	0	0	0	P-selectin	GO:0016021; GO:0030246
Pver_gene_g1066	0	0	0	0	0	0	0	0	0	0	0	0	0	0	0	0	Low affinity immunoglobulin epsilon Fc receptor (Fc-epsilon-RII) (Lymphocyte IgE receptor) (CD antigen CD23)	GO:0002925; GO:0009897; GO:0016021; GO:0019863; GO:0030246; GO:0046872; GO:0051000; GO:0051712; GO:0051770
Pver_gene_g1067	0	0	0	0	0	0	0	0	0	0	0	0	0	0	0	0	Fibrillin-1	GO:0005509
Pver_gene_g1068	0	0	0	0	0	0	0	0	0	0	0	0	0	0	0	0	Fibrillin-1	GO:0005509
Pver_gene_g1069	0	0	0	0	0	0	0	0	0	0	0	0	0	0	0	0	SWI/SNF-related matrix-associated actin-dependent regulator of chromatin subfamily A member 5 (SWI/SNF-related matrix-associated actin-dependent regulator of chromatin A5) (EC 3.6.4.-) (Sucrose nonfermenting protein 2 homolog) (hSNF2H)	GO:0000183; GO:0000793; GO:0001650; GO:0003677; GO:0004386; GO:0005524; GO:0005634; GO:0005654; GO:0005677; GO:0006334; GO:0006338; GO:0006352; GO:0006357; GO:0008094; GO:0016584; GO:0016589; GO:0016887; GO:0031213; GO:0031491; GO:0034080; GO:0043044; GO:0045815; GO:0045944; GO:1990830
Pver_gene_g1070	0	0	0	0	0	0	0	0	0	0	0	0	0	0	0	0	DCN1-like protein 4 (DCUN1 domain-containing protein 4) (Defective in cullin neddylation protein 1-like protein 4)	GO:0000151; GO:0031624; GO:0032182; GO:0045116; GO:0051443; GO:0097602
Pver_gene_g1071	0	0	0	0	0	0	0	0	0	0	0	0	0	0	0	0	Sister chromatid cohesion protein PDS5 homolog B (Androgen-induced proliferation inhibitor)	GO:0000785; GO:0005634; GO:0006281; GO:0007064; GO:0008285; GO:0051301
Pver_gene_g1072	0	0	0	0	0	0	0	0	0	0	0	0	0	0	0	0	Major facilitator superfamily domain-containing protein 12	GO:0005887; GO:0008643; GO:0015293; GO:0071702
Pver_gene_g1073	0	0	0	0	0	0	0	0	0	0	0	0	0	0	0	0	Metalloproteinase inhibitor 2 (Tissue inhibitor of metalloproteinases 2) (TIMP-2)	GO:0002020; GO:0005615; GO:0008191; GO:0009725; GO:0010033; GO:0010951; GO:0031012; GO:0034097; GO:0046872; GO:0051045
Pver_gene_g1074	0	0	0	0	0	0	0	0	0	0	0	0	0	0	0	0	Metalloproteinase inhibitor 1 (Tissue inhibitor of metalloproteinases 1) (TIMP-1)	GO:0005125; GO:0005615; GO:0008083; GO:0008191; GO:0008284; GO:0010951; GO:0043086; GO:0046872; GO:2001044
Pver_gene_g1075	0	0	0	0	0	0	0	0	0	0	0	0	0	0	0	0	Uncharacterized protein	GO:0008191
Pver_gene_g1076	0	0	0	0	0	0	0	0	0	0	0	0	0	0	0	0	Adenosine receptor A2b	GO:0001609; GO:0001938; GO:0002882; GO:0004930; GO:0005886; GO:0007189; GO:0008284; GO:0008285; GO:0009986; GO:0010575; GO:0010595; GO:0010701; GO:0010753; GO:0010893; GO:0016021; GO:0031284; GO:0031668; GO:0032722; GO:0032755; GO:0032966; GO:0033605; GO:0043306; GO:0043950; GO:0045202; GO:0060087; GO:0097755; GO:0098685; GO:0098978; GO:2000300
Pver_gene_g1077	0	0	0	0	0	0	0	0	0	0	0	0	0	0	0	0	Metalloproteinase inhibitor 3 (Tissue inhibitor of metalloproteinases 3) (TIMP-3)	GO:0005576; GO:0008191; GO:0008270
Pver_gene_g1078	0	0	0	0	0	0	0	0	0	0	0	0	0	0	0	0	Major facilitator superfamily domain-containing protein 12	GO:0005765; GO:0005887; GO:0008643; GO:0015293; GO:0071702
Pver_gene_g1079	0	0	0	0	0	0	0	0	0	0	0	0	0	0	0	0	Metalloproteinase inhibitor 3	GO:0005576; GO:0008191
Pver_gene_g1080	0	0	0	0	0	0	0	0	0	0	0	0	0	0	0	0	Metalloproteinase inhibitor 4 (Tissue inhibitor of metalloproteinases 4) (TIMP-4)	GO:0002020; GO:0005615; GO:0007219; GO:0007417; GO:0008191; GO:0008270; GO:0009725; GO:0010033; GO:0010951; GO:0030017; GO:0031012; GO:0032496; GO:0034097; GO:0042493; GO:0042698; GO:0043434; GO:0051045
Pver_gene_g1081	0	0	0	0	0	0	0	0	0	0	0	0	0	0	0	0	Glutamate--cysteine ligase catalytic subunit (EC 6.3.2.2) (GCS heavy chain) (Gamma-ECS) (Gamma-glutamylcysteine synthetase)	GO:0000287; GO:0004357; GO:0005524; GO:0005623; GO:0005739; GO:0005829; GO:0006534; GO:0006536; GO:0006749; GO:0006750; GO:0006979; GO:0007568; GO:0007584; GO:0009408; GO:0009410; GO:0009725; GO:0014823; GO:0016595; GO:0017109; GO:0019852; GO:0031397; GO:0032436; GO:0032869; GO:0035729; GO:0043066; GO:0043524; GO:0043531; GO:0044344; GO:0044752; GO:0044877; GO:0045454; GO:0045892; GO:0046685; GO:…
Pver_gene_g1082	0	0	0	0	0	0	0	0	0	0	0	0	0	0	0	0	Glutamate--cysteine ligase catalytic subunit (EC 6.3.2.2) (GCS heavy chain) (Gamma-ECS) (Gamma-glutamylcysteine synthetase)	GO:0000287; GO:0004357; GO:0005524; GO:0005623; GO:0005739; GO:0005829; GO:0006534; GO:0006536; GO:0006749; GO:0006750; GO:0006979; GO:0007568; GO:0007584; GO:0009408; GO:0009410; GO:0009725; GO:0014823; GO:0016595; GO:0017109; GO:0019852; GO:0031397; GO:0032436; GO:0032869; GO:0035729; GO:0043066; GO:0043524; GO:0043531; GO:0044344; GO:0044752; GO:0044877; GO:0045454; GO:0045892; GO:0046685; GO:…
Pver_gene_g1083	0	0	0	0	0	0	0	0	0	0	0	0	0	0	0	0	Sushi, von Willebrand factor type A, EGF and pentraxin domain-containing protein 1 (CCP module-containing protein 22) (Polydom) (Selectin-like osteoblast-derived protein) (SEL-OB) (Serologically defined breast cancer antigen NY-BR-38)	GO:0003682; GO:0005509; GO:0005576; GO:0005737; GO:0007155; GO:0016020
Pver_gene_g1084	0	0	0	0	0	0	0	0	0	0	0	0	0	0	0	0	Uncharacterized protein
Pver_gene_g1085	0	0	0	0	0	0	0	0	0	0	0	0	0	0	0	0	Probable RNA-directed DNA polymerase from transposon X-element (EC 2.7.7.49) (Reverse transcriptase)	GO:0003964; GO:0006313
Pver_gene_g1086	0	0	0	0	0	0	0	0	0	0	0	0	0	0	0	0	39S ribosomal protein L40, mitochondrial (L40mt) (MRP-L40) (Mitochondrial large ribosomal subunit protein mL40) (Nuclear localization signal-containing protein deleted in velocardiofacial syndrome) (Up-regulated in metastasis)	GO:0003723; GO:0005634; GO:0005730; GO:0005739; GO:0005743; GO:0005761; GO:0005762; GO:0009653; GO:0070125; GO:0070126
Pver_gene_g1087	0	0	0	0	0	0	0	0	0	0	0	0	0	0	0	0	Tetratricopeptide repeat protein 28 (TPR repeat protein 28)	GO:0005737; GO:0005813; GO:0007049; GO:0007346; GO:0019900; GO:0030496; GO:0051301; GO:0072686; GO:0097431; GO:1990023
Pver_gene_g1088	0	0	0	0	0	0	0	0	0	0	0	0	0	0	0	0	Endoglucanase 1 (EC 3.2.1.4) (Cellulase 1) (Endo-1,4-beta-glucanase 1)	GO:0008810; GO:0030245; GO:0030247
Pver_gene_g1089	0	0	0	0	0	0	0	0	0	0	0	0	0	0	0	0	Heat shock 70 kDa protein 12A	GO:0005524; GO:0005634; GO:0005737
Pver_gene_g1090	0	0	0	0	0	0	0	0	0	0	0	0	0	0	0	0	Uncharacterized protein	GO:0016021
Pver_gene_g1091	0	0	0	0	0	0	0	0	0	0	0	0	0	0	0	0	Multidrug resistance-associated protein 1 (EC 7.6.2.2) (ATP-binding cassette sub-family C member 1) (Glutathione-S-conjugate-translocating ATPase ABCC1) (EC 7.6.2.3) (Leukotriene C(4) transporter) (LTC4 transporter)	GO:0005524; GO:0005887; GO:0006855; GO:0008559; GO:0009925; GO:0009986; GO:0015431; GO:0015562; GO:0016020; GO:0016323; GO:0016887; GO:0034040; GO:0034634; GO:0034775; GO:0042493; GO:0042626; GO:0042908; GO:0042910; GO:0045332; GO:0050729; GO:0055085; GO:0070633; GO:0071716; GO:0099039; GO:0140115; GO:0140359; GO:1904646
Pver_gene_g1092_gene_g1093	0	0	0	0	0	0	0	0	0	0	0	0	0	0	0	0	A disintegrin and metalloproteinase with thrombospondin motifs 7 (ADAM-TS 7) (ADAM-TS7) (ADAMTS-7) (EC 3.4.24.-) (COMPase)	GO:0004222; GO:0005576; GO:0005788; GO:0008237; GO:0009986; GO:0032331; GO:0046872; GO:0051603; GO:0071347; GO:0071356; GO:0071773
Pver_gene_g1094	0	0	0	0	0	0	0	0	0	0	0	0	0	0	0	0	A disintegrin and metalloproteinase with thrombospondin motifs 18 (ADAM-TS 18) (ADAM-TS18) (ADAMTS-18) (EC 3.4.24.-)	GO:0001654; GO:0004222; GO:0005576; GO:0046872; GO:0090331
Pver_gene_g1095	0	0	0	0	0	0	0	0	0	0	0	0	0	0	0	0	Fibronectin type III domain-containing protein 3B (Factor for adipocyte differentiation 104) (HCV NS5A-binding protein 37)	GO:0003723; GO:0016021
Pver_gene_g1096	0	0	0	0	0	0	0	0	0	0	0	0	0	0	0	0	Major facilitator superfamily domain-containing protein 1	GO:0016021; GO:0055085
Pver_gene_g1097	0	0	0	0	0	0	0	0	0	0	0	0	0	0	0	0	Multiple epidermal growth factor-like domains protein 8 (Multiple EGF-like domains protein 8) (Epidermal growth factor-like protein 4) (EGF-like protein 4)	GO:0003143; GO:0005509; GO:0005576; GO:0005634; GO:0007368; GO:0009887; GO:0009888; GO:0010468; GO:0030326; GO:0030509; GO:0035108; GO:0042074; GO:0045879; GO:0048704; GO:0048842; GO:0055113; GO:0060971; GO:0060972; GO:0060976; GO:0061371; GO:0071907; GO:0097094; GO:0097155
Pver_gene_g1098	0	0	0	0	0	0	0	0	0	0	0	0	0	0	0	0	Heat shock 70 kDa protein 12A	GO:0005524; GO:0005634; GO:0005737
Pver_gene_g1099	0	0	0	0	0	0	0	0	0	0	0	0	0	0	0	0	Cholesterol 24-hydroxylase (CH24H) (EC 1.14.14.25) (Cholesterol 24-monooxygenase) (Cholesterol 24S-hydroxylase) (Cytochrome P450 46A1)	GO:0005506; GO:0005789; GO:0006707; GO:0006805; GO:0008395; GO:0016021; GO:0020037; GO:0030054; GO:0030425; GO:0033781; GO:0042448; GO:0098793; GO:0098794; GO:1900271
Pver_gene_g1100	0	0	0	0	0	0	0	0	0	0	0	0	0	0	0	0	N-acetyl-beta-glucosaminyl-glycoprotein 4-beta-N-acetylgalactosaminyltransferase 1 (NGalNAc-T1) (EC 2.4.1.244) (Beta-1,4-N-acetylgalactosaminyltransferase IV) (Beta4GalNAc-T4) (Beta4GalNAcT4)	GO:0008376; GO:0016021; GO:0032580; GO:0033842
Pver_gene_g1101	0	0	0	0	0	0	0	0	0	0	0	0	0	0	0	0	Uncharacterized protein
Pver_gene_g1102	34	185	7	38	1	9	0	0	0	0	0	0	0	0	0	0	DNA polymerase epsilon catalytic subunit A (EC 2.7.7.7) (3'-5' exodeoxyribonuclease) (EC 3.1.11.-) (DNA polymerase II subunit A)	GO:0000082; GO:0000166; GO:0000278; GO:0000731; GO:0003677; GO:0003682; GO:0003887; GO:0005634; GO:0005654; GO:0005886; GO:0006260; GO:0006272; GO:0006287; GO:0006297; GO:0008270; GO:0008310; GO:0008622; GO:0045004; GO:0048568; GO:0051539; GO:0071897
Pver_gene_g1103	0	0	0	0	0	0	0	0	3	3	0	0	0	0	0	0	Leucine-rich repeat-containing protein 74B
Pver_gene_g1104	0	0	0	0	0	0	0	0	0	0	0	0	0	0	0	0	Myosin heavy chain, striated muscle	GO:0003774; GO:0005516; GO:0005524; GO:0016459; GO:0030016; GO:0032982; GO:0051015
Pver_gene_g1105	0	0	0	0	0	0	0	0	0	0	0	0	0	0	0	0	V-SNARE coiled-coil homology domain-containing protein
Pver_gene_g1106	0	0	0	0	0	0	0	0	0	0	0	0	0	0	0	0	Uncharacterized protein
Pver_gene_g1107	0	0	0	0	0	0	0	0	0	0	0	0	0	0	0	0	Uncharacterized protein
Pver_gene_g1108	0	0	0	0	0	0	0	0	0	0	0	0	0	0	0	0	Uncharacterized protein
Pver_gene_g1109	0	0	0	0	0	0	0	0	0	0	0	0	0	0	0	0	Leucine-rich repeat-containing protein 74B
Pver_gene_g1110	0	0	0	0	0	0	0	0	0	0	0	0	0	0	0	0	Uncharacterized protein
Pver_gene_g1111	0	0	0	0	0	0	0	0	0	0	0	0	0	0	0	0	V-SNARE coiled-coil homology domain-containing protein
Pver_gene_g1112	0	0	0	0	0	0	0	0	0	0	0	0	0	0	0	0	Inositol hexakisphosphate kinase 1 (InsP6 kinase 1) (EC 2.7.4.21) (Inositol hexaphosphate kinase 1)	GO:0000828; GO:0000832; GO:0001650; GO:0005524; GO:0005634; GO:0005654; GO:0005737; GO:0005829; GO:0032958; GO:0046854; GO:0052723; GO:0052724; GO:0120163
Pver_gene_g1113	0	0	0	0	0	0	0	0	0	0	0	0	0	0	0	0	Diphosphoinositol polyphosphate phosphohydrolase 1 (DIPP-1) (EC 3.6.1.52) (Diadenosine 5',5'''-P1,P6-hexaphosphate hydrolase 1) (EC 3.6.1.-) (Nucleoside diphosphate-linked moiety X motif 3) (Nudix motif 3)	GO:0000287; GO:0000298; GO:0005634; GO:0005737; GO:0005829; GO:0007267; GO:0008486; GO:0015961; GO:0034431; GO:0034432; GO:0043647; GO:0050072; GO:0052840; GO:0052842; GO:0071543; GO:0071544; GO:1901907; GO:1901909; GO:1901911
Pver_gene_g1114	0	0	0	0	0	0	0	0	0	0	0	0	0	0	0	0	Transmembrane protein 164	GO:0016021
Pver_gene_g1115	0	0	0	0	0	0	0	0	0	0	0	0	0	0	0	0	Zinc finger protein 37 homolog (Zfp-37)	GO:0003700; GO:0005634; GO:0006355; GO:0008270; GO:0043565
Pver_gene_g1116	0	0	0	0	0	0	0	0	0	0	0	0	0	0	0	0	Protein Wnt-4	GO:0001658; GO:0001822; GO:0001837; GO:0001838; GO:0001889; GO:0003714; GO:0005109; GO:0005576; GO:0005615; GO:0005737; GO:0005788; GO:0005796; GO:0005886; GO:0008584; GO:0008585; GO:0009267; GO:0009986; GO:0010629; GO:0010894; GO:0016055; GO:0022407; GO:0030182; GO:0030237; GO:0030325; GO:0030336; GO:0030501; GO:0030666; GO:0031012; GO:0032349; GO:0032967; GO:0033080; GO:0038030; GO:0040037; GO:…
Pver_gene_g1117	0	0	0	0	0	0	0	0	0	0	0	0	0	0	0	0	Neurocalcin homolog (DrosNCa)	GO:0005509; GO:0045938; GO:1902848
Pver_gene_g1118	15	64	7	26	3	16	0	0	0	0	0	0	0	0	0	0	Arginine and glutamate-rich protein 1	GO:0005654; GO:0005739; GO:0005829; GO:0045296
Pver_gene_g1119	65	287	12	54	0	0	0	0	14	94	5	69	0	0	0	0	Dynein heavy chain 2, axonemal (Axonemal beta dynein heavy chain 2) (Ciliary dynein heavy chain 2)	GO:0005524; GO:0005874; GO:0005930; GO:0007018; GO:0008569; GO:0030286; GO:0031514; GO:0036156; GO:0045505; GO:0051959
Pver_gene_g1120	0	0	0	0	0	0	0	0	0	0	0	0	0	0	0	0	Putative thiosulfate sulfurtransferase, mitochondrial (EC 2.8.1.1) (Rhodanese-like protein)	GO:0004792; GO:0005739; GO:0070221
Pver_gene_g1121	0	0	0	0	0	0	0	0	0	0	0	0	0	0	0	0	Integrator complex subunit 6 (Int6) (DBI-1) (Protein DDX26) (Protein deleted in cancer 1) (DICE1)	GO:0004888; GO:0005634; GO:0005654; GO:0015629; GO:0016180; GO:0032039; GO:0034472; GO:0042795
Pver_gene_g1122	0	0	0	0	0	0	0	0	0	0	0	0	0	0	0	0	Protein phosphatase 1 regulatory subunit 35	GO:0010923; GO:0019902
Pver_gene_g1123	0	0	0	0	0	0	0	0	0	0	0	0	0	0	0	0	Proto-oncogene tyrosine-protein kinase receptor Ret (EC 2.7.10.1) (Cadherin family member 12) (Proto-oncogene c-Ret) [Cleaved into: Soluble RET kinase fragment; Extracellular cell-membrane anchored RET cadherin 120 kDa fragment]	GO:0000165; GO:0000187; GO:0001657; GO:0001755; GO:0001838; GO:0004713; GO:0004714; GO:0005509; GO:0005524; GO:0005769; GO:0005886; GO:0005887; GO:0006468; GO:0006919; GO:0007156; GO:0007158; GO:0007165; GO:0007169; GO:0007411; GO:0007497; GO:0010008; GO:0010976; GO:0014042; GO:0030155; GO:0030335; GO:0030424; GO:0030425; GO:0033141; GO:0033619; GO:0033630; GO:0035799; GO:0035860; GO:0038023; GO:…
Pver_gene_g1124	0	0	0	0	0	0	0	0	0	0	0	0	0	0	0	0	Uncharacterized protein
Pver_gene_g1125	0	0	0	0	0	0	0	0	0	0	0	0	0	0	0	0	Galectin-3-binding protein B (Lectin galactoside-binding soluble 3-binding protein B)	GO:0005044; GO:0005576; GO:0007155; GO:0016020
Pver_gene_g1126	0	0	0	0	0	0	0	0	0	0	0	0	0	0	0	0	Macrophage scavenger receptor types I and II (Macrophage acetylated LDL receptor I and II) (Scavenger receptor type A) (SR-A) (CD antigen CD204)	GO:0001540; GO:0005044; GO:0005581; GO:0005829; GO:0005886; GO:0006898; GO:0006911; GO:0010629; GO:0010744; GO:0010886; GO:0016021; GO:0030169; GO:0030301; GO:0031410; GO:0034362; GO:0034381; GO:0038024; GO:0042953; GO:0097242
Pver_gene_g1127	0	0	0	0	0	0	0	0	0	0	0	0	0	0	0	0	Deoxycytidylate deaminase (EC 3.5.4.12) (dCMP deaminase)	GO:0004132; GO:0005737; GO:0006226; GO:0006231; GO:0008270; GO:0042802
Pver_gene_g1128	0	0	0	0	0	0	0	0	0	0	0	0	0	0	0	0	DNA replication complex GINS protein PSF1 (GINS complex subunit 1)	GO:0000811; GO:0043138; GO:1902983
Pver_gene_g1129	0	0	0	0	0	0	0	0	0	0	0	0	0	0	0	0	Uncharacterized protein	GO:0016740
Pver_gene_g1130	25	88	4	15	1	4	0	0	4	19	0	0	0	0	0	0	Protein O-mannosyl-transferase 2 (EC 2.4.1.109) (Dolichyl-phosphate-mannose--protein mannosyltransferase 2)	GO:0000030; GO:0004169; GO:0005789; GO:0006493; GO:0016021; GO:0035269; GO:0046872; GO:0071712; GO:1904100
Pver_gene_g1131	0	0	0	0	0	0	0	0	0	0	0	0	0	0	0	0	Uncharacterized protein
Pver_gene_g1132	0	0	0	0	0	0	0	0	0	0	0	0	0	0	0	0	Methyltransferase-like protein 5 (EC 2.1.1.-)	GO:0003676; GO:0008168; GO:0032259
Pver_gene_g1133	0	0	0	0	0	0	0	0	0	0	0	0	0	0	0	0	Uncharacterized protein
Pver_gene_g1134	0	0	0	0	0	0	0	0	0	0	0	0	0	0	0	0	Uncharacterized protein	GO:0016021
Pver_gene_g1135	0	0	0	0	0	0	0	0	0	0	0	0	0	0	0	0	Collagen alpha-5(VI) chain	GO:0005581; GO:0016021
Pver_gene_g1136	0	0	0	0	0	0	0	0	0	0	0	0	0	0	0	0
Pver_gene_g1137	0	0	0	0	0	0	0	0	0	0	0	0	0	0	0	0	Replication factor C subunit 1 (Activator 1 140 kDa subunit) (A1 140 kDa subunit) (Activator 1 large subunit) (Activator 1 subunit 1) (DNA-binding protein PO-GA) (Replication factor C 140 kDa subunit) (RF-C 140 kDa subunit) (RFC140) (Replication factor C large subunit)	GO:0000122; GO:0003677; GO:0003689; GO:0003690; GO:0005524; GO:0005634; GO:0005654; GO:0005663; GO:0005730; GO:0005737; GO:0006261; GO:0006283; GO:0006296; GO:0006297; GO:0007004; GO:0008047; GO:0019904; GO:0019985; GO:0031391; GO:0032201; GO:0033683; GO:0042276; GO:0042769; GO:0043565; GO:0045893; GO:0061860; GO:0070062; GO:0070987; GO:0090618
Pver_gene_g1138	0	0	0	0	0	0	0	0	0	0	0	0	0	0	0	0	Integrase catalytic domain-containing protein	GO:0003676; GO:0015074
Pver_gene_g1139	0	0	0	0	0	0	0	0	0	0	0	0	0	0	0	0	Gamma-aminobutyric acid type B receptor subunit 1 (GABA-B receptor 1) (GABA-B-R1) (GABA-BR1) (GABABR1) (Gb1)	GO:0001649; GO:0004965; GO:0005615; GO:0005737; GO:0005789; GO:0005887; GO:0007193; GO:0007194; GO:0007214; GO:0008021; GO:0008134; GO:0008285; GO:0014048; GO:0014049; GO:0014053; GO:0016020; GO:0030054; GO:0030673; GO:0031966; GO:0032811; GO:0033602; GO:0038037; GO:0038039; GO:0042734; GO:0043005; GO:0043025; GO:0043197; GO:0043198; GO:0043231; GO:0045121; GO:0045211; GO:0046982; GO:0050805; GO:…
Pver_gene_g1140	0	0	0	0	0	0	0	0	0	0	0	0	0	0	0	0	Protein dopey-1	GO:0000139; GO:0005768; GO:0005802; GO:0005829; GO:0006895; GO:0015031
Pver_gene_g1141	0	0	0	0	0	0	0	0	0	0	0	0	0	0	0	0	Gamma-aminobutyric acid type B receptor subunit 1 (GABA-B receptor 1) (GABA-B-R1) (GABA-BR1) (GABABR1) (Gb1)	GO:0001649; GO:0004965; GO:0005615; GO:0005737; GO:0005789; GO:0005887; GO:0007193; GO:0007194; GO:0007214; GO:0008021; GO:0008134; GO:0008285; GO:0014048; GO:0014049; GO:0014053; GO:0016020; GO:0030054; GO:0030673; GO:0031966; GO:0032811; GO:0033602; GO:0038037; GO:0038039; GO:0042734; GO:0043005; GO:0043025; GO:0043197; GO:0043198; GO:0043231; GO:0045121; GO:0045211; GO:0046982; GO:0050805; GO:…
Pver_gene_g1142	0	0	0	0	0	0	0	0	0	0	0	0	0	0	0	0	Gamma-aminobutyric acid type B receptor subunit 1 (GABA-B receptor 1) (GABA-B-R1) (GABA-BR1) (GABABR1) (Gb1)	GO:0001649; GO:0004965; GO:0005615; GO:0005737; GO:0005789; GO:0005887; GO:0007193; GO:0007194; GO:0007214; GO:0008021; GO:0008134; GO:0008285; GO:0014048; GO:0014049; GO:0014053; GO:0016020; GO:0030054; GO:0030673; GO:0031966; GO:0032811; GO:0033602; GO:0038037; GO:0038039; GO:0042734; GO:0043005; GO:0043025; GO:0043197; GO:0043198; GO:0043231; GO:0045121; GO:0045211; GO:0046982; GO:0050805; GO:…
Pver_gene_g1143	0	0	0	0	0	0	0	0	0	0	0	0	0	0	0	0	Glycine receptor subunit alphaZ1	GO:0004888; GO:0005887; GO:0006811; GO:0007165; GO:0007218; GO:0007268; GO:0007417; GO:0008270; GO:0016021; GO:0016594; GO:0016933; GO:0016934; GO:0022824; GO:0030054; GO:0030425; GO:0034220; GO:0034707; GO:0042391; GO:0043005; GO:0043200; GO:0043204; GO:0045202; GO:0045211; GO:0045664; GO:0050877; GO:0060012; GO:0071230; GO:0071294; GO:0071361; GO:1902476
Pver_gene_g1144	0	0	0	0	0	0	0	0	0	0	0	0	0	0	0	0
Pver_gene_g1145	0	0	0	0	0	0	0	0	0	0	0	0	0	0	0	0	Lysine-specific histone demethylase 1 homolog 1 (Lysine-specific histone demethylase 1C) (EC 1.-.-.-) (Flavin-containing amine oxidase domain-containing protein 1) (Protein LSD1-LIKE 1) (AtLSD1) (Protein SWIRM-PAO 1) (AtSWP1)	GO:0003677; GO:0005634; GO:0005737; GO:0016491; GO:0016575; GO:0045892; GO:0048364; GO:0051568
Pver_gene_g1146	0	0	0	0	0	0	0	0	0	0	0	0	0	0	0	0	Protein MEMO1 (Mediator of ErbB2-driven cell motility 1) (Memo-1)	GO:0032886
Pver_gene_g1147	0	0	0	0	0	0	0	0	0	0	0	0	0	0	0	0	Ras-related protein Rab-1A (YPT1-related protein)	GO:0000045; GO:0000139; GO:0003924; GO:0005525; GO:0005623; GO:0005769; GO:0005783; GO:0005794; GO:0005829; GO:0006886; GO:0006888; GO:0006890; GO:0006897; GO:0006914; GO:0007030; GO:0016192; GO:0016477; GO:0019068; GO:0030252; GO:0030658; GO:0032402; GO:0032482; GO:0034446; GO:0042470; GO:0042742; GO:0043687; GO:0045296; GO:0047496; GO:0048208; GO:0070062; GO:0072606; GO:0090110; GO:1903020; GO:…
Pver_gene_g1148	16	75	2	10	0	0	0	0	1	1	0	0	0	0	0	0	Adenylate kinase 7 (AK 7) (EC 2.7.4.3) (EC 2.7.4.6) (ATP-AMP transphosphorylase 7)	GO:0002437; GO:0003351; GO:0004017; GO:0004127; GO:0004550; GO:0005524; GO:0005576; GO:0005829; GO:0006165; GO:0007283; GO:0007420; GO:0009142; GO:0031514; GO:0035082
Pver_gene_g1149	0	0	0	0	0	0	0	0	0	0	0	0	0	0	0	0	UDP-galactose transporter senju	GO:0002225; GO:0005459; GO:0005794; GO:0005797; GO:0008643; GO:0030173; GO:0045751; GO:0045824; GO:0060050; GO:0072334
Pver_gene_g1150	0	0	0	0	0	0	0	0	0	0	0	0	0	0	0	0	Presenilin-2 (PS-2) (EC 3.4.23.-) [Cleaved into: Presenilin-2 NTF subunit; Presenilin-2 CTF subunit]	GO:0000139; GO:0005789; GO:0007219; GO:0016021; GO:0016485; GO:0035556; GO:0042500; GO:0042987; GO:0110097; GO:1990456
Pver_gene_g1151	0	0	0	0	0	0	0	0	0	0	0	0	0	0	0	0	DNA-directed RNA polymerase III subunit RPC6 (RNA polymerase III subunit C6) (DNA-directed RNA polymerase III subunit F) (RNA polymerase III 39 kDa subunit) (RPC39)	GO:0003690; GO:0003899; GO:0005654; GO:0005666; GO:0005829; GO:0006359; GO:0006383; GO:0032481; GO:0032728; GO:0045087; GO:0045089; GO:0051607
Pver_gene_g1152	0	0	0	0	0	0	0	0	0	0	0	0	0	0	0	0	uncharacterized protein LOC106150679
Pver_gene_g1153	0	0	0	0	0	0	0	0	0	0	0	0	0	0	0	0	Histone acetyltransferase Tip60 (EC 2.3.1.48)	GO:0000123; GO:0000790; GO:0004402; GO:0005634; GO:0005705; GO:0007399; GO:0010468; GO:0010485; GO:0016573; GO:0032777; GO:0035267; GO:0042393; GO:0043486; GO:0043524; GO:0043967; GO:0045892; GO:0045944; GO:0046872; GO:0048167; GO:1990188; GO:2000331
Pver_gene_g1154	0	0	0	0	0	0	0	0	0	0	0	0	0	0	0	0	RNA-binding protein pno1	GO:0003723; GO:0005730
Pver_gene_g1155	0	0	0	0	0	0	0	0	0	0	0	0	0	0	0	0	Uncharacterized protein
Pver_gene_g1156	0	0	0	0	0	0	0	0	0	0	0	0	0	0	0	0	Endoribonuclease Dicer (EC 3.1.26.3)	GO:0003723; GO:0004386; GO:0004525; GO:0004530; GO:0005524; GO:0005634; GO:0005737; GO:0006309; GO:0016442; GO:0030422; GO:0030423; GO:0031054; GO:0046872; GO:0070578
Pver_gene_g1157	0	0	0	0	0	0	0	0	0	0	0	0	0	0	0	0	Endoribonuclease Dicer (EC 3.1.26.3)	GO:0003723; GO:0004386; GO:0004525; GO:0004530; GO:0005524; GO:0005634; GO:0005737; GO:0006309; GO:0016442; GO:0030422; GO:0030423; GO:0031054; GO:0046872; GO:0070578
Pver_gene_g1158	0	0	0	0	0	0	0	0	0	0	0	0	0	0	0	0	Fibrillin-2 [Cleaved into: Fibrillin-2 C-terminal peptide]	GO:0001527; GO:0005201; GO:0005509; GO:0005576; GO:0030023; GO:0030198; GO:0030326; GO:0030501; GO:0031012; GO:0035583; GO:0043010; GO:0045669; GO:0048048; GO:0060346; GO:0062023
Pver_gene_g1159	0	0	0	0	0	0	0	0	5	11	5	11	4	5	0	0	S-antigen protein	GO:0003700; GO:0008270; GO:0061400
Pver_gene_g1160	0	0	0	0	0	0	0	0	0	0	0	0	0	0	0	0	Bystin	GO:0005634; GO:0005730; GO:0005737; GO:0006364; GO:0030515; GO:0030688
Pver_gene_g1161	0	0	0	0	0	0	0	0	0	0	0	0	0	0	0	0	Calcium-responsive transcription factor (Amyotrophic lateral sclerosis 2 chromosomal region candidate gene 8 protein) (Calcium-response factor) (CaRF) (Testis development protein NYD-SP24)	GO:0000978; GO:0001228; GO:0001652; GO:0003677; GO:0003700; GO:0005634; GO:0035865; GO:0051090; GO:0061400; GO:0071277
Pver_gene_g1162	0	0	0	0	0	0	0	0	0	0	0	0	0	0	0	0	Uncharacterized protein	GO:0009405; GO:0090729
Pver_gene_g1163	0	0	0	0	0	0	0	0	0	0	0	0	0	0	0	0	Tyrosine-protein kinase SPK-1	GO:0004672; GO:0005524
Pver_gene_g1164	0	0	0	0	0	0	0	0	0	0	0	0	0	0	0	0	Calcium-activated potassium channel subunit beta-4 (BK channel subunit beta-4) (BKbeta4) (Calcium-activated potassium channel, subfamily M subunit beta-4) (Charybdotoxin receptor subunit beta-4) (K(VCA)beta-4) (Maxi K channel subunit beta-4) (Slo-beta-4)	GO:0001508; GO:0005513; GO:0005887; GO:0006813; GO:0008076; GO:0015269; GO:0015459; GO:0019228
Pver_gene_g1165	0	0	0	0	0	0	0	0	0	0	0	0	0	0	0	0	Uncharacterized protein	GO:0016021
Pver_gene_g1166	0	0	0	0	0	0	0	0	0	0	0	0	0	0	0	0	Uncharacterized protein	GO:0016021
Pver_gene_g1167	0	0	0	0	0	0	0	0	0	0	0	0	0	0	0	0	Hydantoin utilization protein A	GO:0016787
Pver_gene_g1168	2	10	2	10	1	4	0	0	1	1	1	1	1	1	0	0	TOG array regulator of axonemal microtubules protein 1 (Crescerin-1) (Protein FAM179B)	GO:0005737; GO:0005929; GO:0031116; GO:0035082; GO:0036064; GO:1905515
Pver_gene_g1169	0	0	0	0	0	0	0	0	0	0	0	0	0	0	0	0	Ceramide phosphoethanolamine synthase (CPE synthase) (EC 2.7.8.n3)	GO:0000139; GO:0005886; GO:0006665; GO:0016021; GO:0016740
Pver_gene_g1170	2	5	0	0	0	0	0	0	0	0	0	0	0	0	0	0	Kelch-like protein 20	GO:0003779; GO:0004842; GO:0005737; GO:0005802; GO:0005829; GO:0006895; GO:0015031; GO:0016567; GO:0016605; GO:0019964; GO:0030424; GO:0030425; GO:0031463; GO:0043066; GO:0043161; GO:0048471; GO:1990390
Pver_gene_g1171	0	0	0	0	0	0	0	0	0	0	0	0	0	0	0	0	EF-hand domain-containing protein	GO:0005509
Pver_gene_g1172	0	0	0	0	0	0	0	0	0	0	0	0	0	0	0	0	Protein dispatched homolog 1 (Mdispa)	GO:0007225; GO:0007368; GO:0009880; GO:0009953; GO:0015833; GO:0016021; GO:0060539; GO:1904680
Pver_gene_g1173	0	0	0	0	0	0	0	0	0	0	0	0	0	0	0	0	EF-hand domain-containing protein	GO:0003824; GO:0005509
Pver_gene_g1174	0	0	0	0	0	0	0	0	0	0	0	0	0	0	0	0	EF-hand domain-containing protein	GO:0003824; GO:0005509
Pver_gene_g1175	0	0	0	0	0	0	0	0	0	0	0	0	0	0	0	0	EF-hand domain-containing protein	GO:0003824; GO:0005509
Pver_gene_g1176	0	0	0	0	0	0	0	0	0	0	0	0	0	0	0	0	Ectonucleotide pyrophosphatase/phosphodiesterase family member 5 (E-NPP 5) (NPP-5) (EC 3.1.-.-)	GO:0005576; GO:0005886; GO:0007154; GO:0016021; GO:0016787; GO:0046872
Pver_gene_g1177	0	0	0	0	0	0	0	0	0	0	0	0	0	0	0	0	Ribosome biogenesis protein NOP53 (Glioma tumor suppressor candidate region gene 2 protein) (Protein interacting with carboxyl terminus 1) (PICT-1) (p60)	GO:0000027; GO:0000122; GO:0001650; GO:0001932; GO:0002039; GO:0003723; GO:0005654; GO:0005730; GO:0005829; GO:0006281; GO:0006364; GO:0006974; GO:0007095; GO:0008097; GO:0014067; GO:0031333; GO:0032435; GO:0032436; GO:0039535; GO:0042802; GO:0042981; GO:0043231; GO:0050821; GO:0051726; GO:0051898; GO:0071456; GO:1901796; GO:1901797; GO:1901837; GO:1902570; GO:1903006; GO:1903715; GO:1990173
Pver_gene_g1178	0	0	0	0	0	0	0	0	0	0	0	0	0	0	0	0	Potassium voltage-gated channel protein Shaw (Shaw2)	GO:0005249; GO:0005251; GO:0005886; GO:0006813; GO:0008076; GO:0016021; GO:0022843; GO:0030424; GO:0030431; GO:0032590; GO:0032809; GO:0034765; GO:0043025; GO:0051260; GO:0071805
Pver_gene_g1179	0	0	0	0	0	0	0	0	0	0	0	0	0	0	0	0	Potassium voltage-gated channel subfamily C member 1 (NGK2) (Voltage-gated potassium channel subunit Kv3.1) (Voltage-gated potassium channel subunit Kv4)	GO:0005249; GO:0005251; GO:0005886; GO:0006813; GO:0008076; GO:0009636; GO:0009642; GO:0009986; GO:0010996; GO:0014075; GO:0016021; GO:0019894; GO:0021549; GO:0021759; GO:0030054; GO:0030424; GO:0030673; GO:0032590; GO:0032809; GO:0035690; GO:0035864; GO:0043025; GO:0044305; GO:0044325; GO:0051260; GO:0051262; GO:0071774; GO:0071805; GO:0099055; GO:0099056; GO:0099508; GO:1903818; GO:1990089
Pver_gene_g1180	0	0	0	0	0	0	0	0	0	0	0	0	0	0	0	0	Probable tubulin polyglutamylase ttll-15 (EC 6.-.-.-) (Tubulin--tyrosine ligase-like protein 15)	GO:0005524; GO:0006464; GO:0016874; GO:0018991
Pver_gene_g1181	0	0	0	0	0	0	0	0	0	0	0	0	0	0	0	0	F-box only protein 22	GO:0000209; GO:0005634; GO:0005737; GO:0006913; GO:0009267; GO:0010830; GO:0030018; GO:0032436; GO:0048742; GO:2000060
Pver_gene_g1182	0	0	0	0	0	0	0	0	0	0	0	0	0	0	0	0	Uncharacterized protein
Pver_gene_g1183	0	0	0	0	0	0	0	0	0	0	0	0	0	0	0	0	Fibropellin-3 (Epidermal growth factor-related protein 3) (Fibropellin III) (Fibropellin-c) (SpEGF III)	GO:0005509; GO:0005615; GO:0009374
Pver_gene_g1184	0	0	0	0	0	0	0	0	0	0	0	0	0	0	0	0	Polycystic kidney disease protein 1-like 2 (PC1-like 2 protein) (Polycystin-1L2)	GO:0001965; GO:0005262; GO:0005509; GO:0016020; GO:0016021; GO:0030246; GO:0050982
Pver_gene_g1185	0	0	0	0	0	0	0	0	0	0	0	0	0	0	0	0	Uncharacterized protein	GO:0003677; GO:0004803; GO:0006313
Pver_gene_g1186	0	0	0	0	0	0	0	0	0	0	0	0	0	0	0	0	RNA-binding protein 34 (RNA-binding motif protein 34)	GO:0003723; GO:0005654; GO:0005730
Pver_gene_g1187	10	53	3	19	0	0	0	0	0	0	0	0	0	0	0	0	AT-rich interactive domain-containing protein 4B (ARID domain-containing protein 4B) (180 kDa Sin3-associated polypeptide) (Sin3-associated polypeptide p180) (Breast cancer-associated antigen BRCAA1) (Histone deacetylase complex subunit SAP180) (Retinoblastoma-binding protein 1-like 1)	GO:0005634; GO:0005654; GO:0005737; GO:0006349; GO:0006357; GO:0007283; GO:0034773; GO:0036124; GO:0044212; GO:0045944; GO:0097368
Pver_gene_g1188	0	0	0	0	0	0	0	0	0	0	0	0	0	0	0	0	Uncharacterized protein	GO:0016021
Pver_gene_g1189	0	0	0	0	0	0	0	0	0	0	0	0	0	0	0	0	Synaptotagmin-16 (Synaptotagmin 14-like protein) (Synaptotagmin XIV-related protein)	GO:0005543; GO:0006887; GO:0016021; GO:0042803; GO:0046982
Pver_gene_g1190	0	0	0	0	0	0	0	0	0	0	0	0	0	0	0	0	Protein CAJ1	GO:0005634; GO:0005829; GO:0006457; GO:0016558
Pver_gene_g1191	0	0	0	0	0	0	0	0	0	0	0	0	0	0	0	0	Phosphofurin acidic cluster sorting protein 2 (PACS-2) (PACS1-like protein)	GO:0000045; GO:0005739; GO:0005783; GO:0006915; GO:0016032; GO:0034497; GO:0044325; GO:0072659
Pver_gene_g1192	0	0	0	0	0	0	0	0	0	0	0	0	0	0	0	0	Doublesex- and mab-3-related transcription factor A2 (Doublesex- and mab-3-related transcription factor 5)	GO:0003700; GO:0005634; GO:0043565; GO:0046872
Pver_gene_g1193	0	0	0	0	0	0	0	0	0	0	0	0	0	0	0	0	Doublesex- and mab-3-related transcription factor A2 (Doublesex- and mab-3-related transcription factor 5) (Ola-DMRT5)	GO:0003700; GO:0005634; GO:0042803; GO:0043565; GO:0046872
Pver_gene_g1194	0	0	0	0	0	0	0	0	0	0	0	0	0	0	0	0	Protein SPEC3	GO:0000139; GO:0005929; GO:0016021
Pver_gene_g1195	0	0	0	0	0	0	0	0	0	0	0	0	0	0	0	0	Adenylosuccinate synthetase isozyme 2 (AMPSase 2) (AdSS 2) (EC 6.3.4.4) (Adenylosuccinate synthetase, acidic isozyme) (Adenylosuccinate synthetase, liver isozyme) (L-type adenylosuccinate synthetase) (IMP--aspartate ligase 2)	GO:0000287; GO:0004019; GO:0005525; GO:0005737; GO:0005739; GO:0005829; GO:0005886; GO:0044208; GO:0046040
Pver_gene_g1196	0	0	0	0	0	0	0	0	0	0	0	0	0	0	0	0	N-alpha-acetyltransferase 40 (EC 2.3.1.257) (N-acetyltransferase 11) (N-alpha-acetyltransferase D) (NatD) (hNatD) (Protein acetyltransferase 1)	GO:0005634; GO:0005737; GO:0006474; GO:0006629; GO:0010485; GO:0043967; GO:0043968; GO:0043998; GO:0061187; GO:1990189
Pver_gene_g1197	0	0	0	0	0	0	0	0	0	0	0	0	0	0	0	0	Alpha-soluble NSF attachment protein (SNAP-alpha) (N-ethylmaleimide-sensitive factor attachment protein alpha)	GO:0000149; GO:0005483; GO:0005774; GO:0005886; GO:0006886; GO:0007420; GO:0010807; GO:0016082; GO:0019905; GO:0030182; GO:0031201; GO:0032781; GO:0032984; GO:0035249; GO:0035494; GO:0043209; GO:0044877; GO:0045176; GO:0070044; GO:0098793; GO:0098794; GO:0098978
Pver_gene_g1198	15	98	10	62	2	11	0	0	2	2	2	2	0	0	0	0	Sodium/calcium exchanger 1 (Na(+)/Ca(2+)-exchange protein 1) (Solute carrier family 8 member 1)	GO:0002026; GO:0005432; GO:0005509; GO:0005516; GO:0005623; GO:0005654; GO:0005887; GO:0006816; GO:0006883; GO:0007154; GO:0014704; GO:0030018; GO:0030315; GO:0030501; GO:0030506; GO:0031226; GO:0035725; GO:0035994; GO:0042383; GO:0055074; GO:0055119; GO:0070509; GO:0070588; GO:0098719; GO:0098735
Pver_gene_g1199	0	0	0	0	0	0	0	0	0	0	0	0	0	0	0	0	Golgin subfamily A member 5 (Golgin-84) (Protein Ret-II) (Protein Sumiko)	GO:0000137; GO:0000138; GO:0000139; GO:0000301; GO:0005794; GO:0005797; GO:0005801; GO:0007030; GO:0016021; GO:0017137; GO:0030663; GO:0030674; GO:0031985; GO:0042803; GO:0048193
Pver_gene_g1200	0	0	0	0	0	0	0	0	0	0	0	0	0	0	0	0	Polyribonucleotide nucleotidyltransferase 1, mitochondrial (EC 2.7.7.8) (3'-5' RNA exonuclease OLD35) (PNPase old-35) (Polynucleotide phosphorylase 1) (PNPase 1) (Polynucleotide phosphorylase-like protein)	GO:0000175; GO:0000957; GO:0000958; GO:0000962; GO:0000963; GO:0000964; GO:0000965; GO:0004654; GO:0005634; GO:0005737; GO:0005739; GO:0005758; GO:0005759; GO:0005789; GO:0005829; GO:0006401; GO:0006402; GO:0008266; GO:0034046; GO:0034599; GO:0035198; GO:0035458; GO:0035927; GO:0035928; GO:0042788; GO:0043457; GO:0043631; GO:0045025; GO:0045926; GO:0051260; GO:0051591; GO:0060416; GO:0061014; GO:…
Pver_gene_g1201	0	0	0	0	0	0	0	0	0	0	0	0	0	0	0	0	High mobility group protein B3 (High mobility group protein 2a) (HMG-2a) (High mobility group protein 4) (HMG-4)	GO:0000400; GO:0000790; GO:0003677; GO:0003723; GO:0005634; GO:0005737; GO:0006310; GO:0006357; GO:0008134; GO:0008301; GO:0032392; GO:0045087; GO:0045089; GO:0045578; GO:0045638; GO:0045944
Pver_gene_g1202	0	0	0	0	0	0	0	0	0	0	0	0	0	0	0	0	ATR-interacting protein (ATM and Rad3-related-interacting protein)	GO:0000077; GO:0005634; GO:0005654; GO:0006260; GO:0006281; GO:0036297; GO:0070530; GO:1901796
Pver_gene_g1203	0	0	0	0	0	0	0	0	0	0	0	0	0	0	0	0	Calmodulin (CaM)	GO:0005509; GO:0019722
Pver_gene_g1204	0	0	0	0	0	0	0	0	0	0	0	0	0	0	0	0	Calmodulin (CaM)	GO:0005509; GO:0019722
Pver_gene_g1205	0	0	0	0	0	0	0	0	0	0	0	0	0	0	0	0	Steryl-sulfatase (EC 3.1.6.2) (Arylsulfatase C) (ASC) (Steroid sulfatase) (Steryl-sulfate sulfohydrolase)	GO:0004065; GO:0004773; GO:0005635; GO:0005789; GO:0007565; GO:0007611; GO:0008202; GO:0008284; GO:0008484; GO:0009268; GO:0014070; GO:0016021; GO:0043231; GO:0043434; GO:0043588; GO:0043627; GO:0046872
Pver_gene_g1206	0	0	0	0	0	0	0	0	0	0	0	0	0	0	0	0	Proton-coupled folate transporter (Heme carrier protein 1) (PCFT/HCP1) (Solute carrier family 46 member 1)	GO:0005542; GO:0016021; GO:0055085
Pver_gene_g1207	0	0	0	0	0	0	0	0	0	0	0	0	0	0	0	0	Protein FRG1 (FSHD region gene 1 protein)	GO:0000398; GO:0003723; GO:0005730; GO:0006364; GO:0007517; GO:0015030; GO:0030018; GO:0051015; GO:0055120; GO:0071013
Pver_gene_g1208	3	10	3	10	0	0	0	0	1	1	1	1	1	1	0	0	Sacsin (DnaJ homolog subfamily C member 29) (DNAJC29)	GO:0005634; GO:0005737; GO:0005739; GO:0006457; GO:0030424; GO:0030425; GO:0030544; GO:0051087; GO:0070628; GO:0070852; GO:0090084
Pver_gene_g1209	1	1	0	0	0	0	0	0	0	0	0	0	0	0	0	0	MAGUK p55 subfamily member 5 (Protein associated with Lin-7 1)	GO:0002011; GO:0004385; GO:0005524; GO:0005737; GO:0005794; GO:0005886; GO:0005913; GO:0005923; GO:0007009; GO:0016021; GO:0016324; GO:0019904; GO:0030424; GO:0032287; GO:0032288; GO:0032991; GO:0035749; GO:0035750; GO:0043204; GO:0043219; GO:0043220; GO:0070830; GO:0072659; GO:0090162
Pver_gene_g1210	0	0	0	0	0	0	0	0	0	0	0	0	0	0	0	0	Kelch-like protein diablo	GO:0003779; GO:0042803; GO:0045886; GO:0051865
Pver_gene_g1211	0	0	0	0	0	0	0	0	0	0	0	0	0	0	0	0	Uncharacterized protein
Pver_gene_g1212	0	0	0	0	0	0	0	0	0	0	0	0	0	0	0	0	Uncharacterized protein
Pver_gene_g1213	0	0	0	0	0	0	0	0	0	0	0	0	0	0	0	0	Zinc finger CCHC domain-containing protein 8 (TRAMP-like complex RNA-binding factor ZCCHC8)	GO:0003676; GO:0005654; GO:0008270
Pver_gene_g1214	0	0	0	0	0	0	0	0	0	0	0	0	0	0	0	0	E3 ubiquitin-protein ligase NRDP1 (EC 2.3.2.27) (RING finger protein 41) (RING-type E3 ubiquitin transferase NRDP1)	GO:0000209; GO:0004842; GO:0005128; GO:0005135; GO:0006914; GO:0008270; GO:0008285; GO:0010498; GO:0017160; GO:0019904; GO:0030336; GO:0030971; GO:0043408; GO:0045619; GO:0045637; GO:0045732; GO:0048471; GO:0051091; GO:0051865; GO:0051896; GO:0061630; GO:0071782; GO:0097191; GO:1901525; GO:2000114; GO:2000379
Pver_gene_g1215	15	34	2	3	0	0	0	0	2	2	0	0	0	0	0	0	WD repeat-containing protein 92 (WD repeat-containing protein Monad)	GO:0006915; GO:0043130
Pver_gene_g1216	0	0	0	0	0	0	0	0	0	0	0	0	0	0	0	0	RING-type domain-containing protein	GO:0005892
Pver_gene_g1217	0	0	0	0	0	0	0	0	0	0	0	0	0	0	0	0	Calmodulin (CaM)	GO:0001411; GO:0005509; GO:0005823; GO:0009847; GO:0019722; GO:0051300; GO:0051726
Pver_gene_g1218	0	0	0	0	0	0	0	0	0	0	0	0	0	0	0	0	Protein-cysteine N-palmitoyltransferase HHAT (EC 2.3.1.-) (Hedgehog acyltransferase) (Skinny hedgehog protein)	GO:0005525; GO:0005783; GO:0005789; GO:0007224; GO:0007275; GO:0016021; GO:0016409; GO:0016746; GO:0018345
Pver_gene_g1219	0	0	0	0	0	0	0	0	0	0	0	0	0	0	0	0	Uncharacterized protein
Pver_gene_g1220	0	0	0	0	0	0	0	0	0	0	0	0	0	0	0	0	Uncharacterized protein
Pver_gene_g1221	0	0	0	0	0	0	0	0	0	0	0	0	0	0	0	0	E3 ubiquitin-protein ligase DCST1 (EC 2.3.2.27) (DC-STAMP domain-containing protein 1) (RING-type E3 ubiquitin transferase)	GO:0005886; GO:0006511; GO:0016021; GO:0045087; GO:0046872; GO:0060339; GO:0061630
Pver_gene_g1222	0	0	0	0	0	0	0	0	0	0	0	0	0	0	0	0	Mediator of RNA polymerase II transcription subunit 17 (Cofactor required for Sp1 transcriptional activation subunit 6) (CRSP complex subunit 6) (Mediator complex subunit 17)	GO:0003712; GO:0003713; GO:0005634; GO:0005667; GO:0006351; GO:0006357; GO:0006367; GO:0016592; GO:0030374; GO:0045893; GO:0045944; GO:0046966; GO:0070847
Pver_gene_g1223	0	0	0	0	0	0	0	0	0	0	0	0	0	0	0	0	Uncharacterized protein
Pver_gene_g1224	0	0	0	0	0	0	0	0	0	0	0	0	0	0	0	0	Uncharacterized protein
Pver_gene_g1225	0	0	0	0	0	0	0	0	0	0	0	0	0	0	0	0	Glyoxylate reductase (EC 1.1.1.26)	GO:0005829; GO:0016618; GO:0030267; GO:0047964; GO:0051287
Pver_gene_g1226	0	0	0	0	0	0	0	0	0	0	0	0	0	0	0	0	SID1 transmembrane family member 2	GO:0000902; GO:0003323; GO:0003677; GO:0003725; GO:0005764; GO:0005765; GO:0005886; GO:0006401; GO:0009749; GO:0016021; GO:0033227; GO:0035612; GO:0035650; GO:0042593; GO:0044342; GO:0050658; GO:0051032; GO:0051033; GO:0061178
Pver_gene_g1227	0	0	0	0	0	0	0	0	0	0	0	0	0	0	0	0	SID1 transmembrane family member 2	GO:0000902; GO:0003323; GO:0003677; GO:0003725; GO:0005764; GO:0005765; GO:0005886; GO:0006401; GO:0009749; GO:0016021; GO:0033227; GO:0035612; GO:0035650; GO:0042593; GO:0044342; GO:0050658; GO:0051032; GO:0051033; GO:0061178
Pver_gene_g1228	0	0	0	0	0	0	0	0	0	0	0	0	0	0	0	0	SID1 transmembrane family member 2	GO:0000902; GO:0003323; GO:0003677; GO:0003725; GO:0005764; GO:0005765; GO:0005886; GO:0006401; GO:0009749; GO:0016021; GO:0033227; GO:0035612; GO:0035650; GO:0042593; GO:0044342; GO:0050658; GO:0051032; GO:0051033; GO:0061178
Pver_gene_g1229	0	0	0	0	0	0	0	0	0	0	0	0	0	0	0	0	Uncharacterized protein
Pver_gene_g1230	0	0	0	0	0	0	0	0	0	0	0	0	0	0	0	0	Uncharacterized protein
Pver_gene_g1231	0	0	0	0	0	0	0	0	0	0	0	0	0	0	0	0	E3 SUMO-protein ligase PIAS4-A (EC 2.3.2.27) (Protein inhibitor of activated STAT protein 4)	GO:0001085; GO:0003677; GO:0003712; GO:0005634; GO:0006357; GO:0008270; GO:0016925; GO:0032480; GO:0060339; GO:0061665
Pver_gene_g1232	0	0	0	0	0	0	0	0	0	0	0	0	0	0	0	0	Coiled-coil domain-containing protein 170
Pver_gene_g1233	0	0	0	0	0	0	0	0	0	0	0	0	0	0	0	0	Aromatic-amino-acid aminotransferase 1 (ARAT-I) (AROAT) (EC 2.6.1.57)	GO:0009058; GO:0030170; GO:0080130
Pver_gene_g1234	0	0	0	0	0	0	0	0	0	0	0	0	0	0	0	0	Transcriptional adapter 2-beta	GO:0003677; GO:0003713; GO:0005634; GO:0006357; GO:0008270; GO:0035065
Pver_gene_g1235	0	0	0	0	0	0	0	0	0	0	0	0	0	0	0	0	Hapless 2 (Generative cell specific 1)	GO:0005886; GO:0007338; GO:0008289; GO:0016021
Pver_gene_g1236	0	0	0	0	0	0	0	0	0	0	0	0	0	0	0	0	Nuclear export mediator factor NEMF (Antigen NY-CO-1) (Serologically defined colon cancer antigen 1)	GO:0000049; GO:0005634; GO:0043023; GO:0051168; GO:0072344; GO:1990112; GO:1990116
Pver_gene_g1237	0	0	0	0	0	0	0	0	0	0	0	0	0	0	0	0	Nuclear export mediator factor NEMF	GO:0016021; GO:0033227; GO:0051033
Pver_gene_g1238	0	0	0	0	0	0	0	0	0	0	0	0	0	0	0	0	SID1 transmembrane family member 1	GO:0003725; GO:0005764; GO:0005886; GO:0016021; GO:0033227; GO:0050658; GO:0051033
Pver_gene_g1239	0	0	0	0	0	0	0	0	0	0	0	0	0	0	0	0	Neurexin-3 (Neurexin III-alpha) (Neurexin-3-alpha)	GO:0005886; GO:0005887; GO:0007158; GO:0007411; GO:0007612; GO:0030534; GO:0035176; GO:0038023; GO:0046872; GO:0050839; GO:0071625; GO:0097109
Pver_gene_g1240	0	0	0	0	0	0	0	0	0	0	0	0	0	0	0	0	SID1 transmembrane family member 1	GO:0003725; GO:0005764; GO:0005886; GO:0016021; GO:0033227; GO:0050658; GO:0051033
Pver_gene_g1241	0	0	0	0	0	0	0	0	0	0	0	0	0	0	0	0	Putative serine esterase Mb1866c (EC 3.1.1.-)	GO:0008239; GO:0052689
Pver_gene_g1242	0	0	0	0	0	0	0	0	0	0	0	0	0	0	0	0	Putative serine esterase Mb1866c (EC 3.1.1.-)	GO:0008239; GO:0052689
Pver_gene_g1243	0	0	0	0	0	0	0	0	0	0	0	0	0	0	0	0	Dehydrogenase/reductase SDR family member 7 (EC 1.1.-.-) (Retinal short-chain dehydrogenase/reductase 4) (retSDR4)	GO:0016491
Pver_gene_g1244	6	21	2	6	2	6	0	0	1	1	0	0	0	0	0	0	Mitochondrial intermediate peptidase (MIP) (EC 3.4.24.59)	GO:0004222; GO:0005759; GO:0046872
Pver_gene_g1245	0	0	0	0	0	0	0	0	0	0	0	0	0	0	0	0	Peptidyl-prolyl cis-trans isomerase A (PPIase A) (EC 5.2.1.8) (Cyclophilin A) (Cyclosporin A-binding protein) (Rotamase A) [Cleaved into: Peptidyl-prolyl cis-trans isomerase A, N-terminally processed]	GO:0000413; GO:0003755; GO:0005576; GO:0005634; GO:0005829; GO:0006457; GO:0016018; GO:0045069
Pver_gene_g1246	0	0	0	0	0	0	0	0	0	0	0	0	0	0	0	0	Nucleoporin GLE1 (GLE1-like protein)	GO:0005643; GO:0005737; GO:0016973
Pver_gene_g1247	0	0	0	0	0	0	0	0	0	0	0	0	0	0	0	0	Laminin-like protein epi-1	GO:0000003; GO:0001764; GO:0005201; GO:0005604; GO:0007155; GO:0007411; GO:0007414; GO:0009408; GO:0009887; GO:0009888; GO:0010950; GO:0016477; GO:0040017; GO:0042127; GO:0051788; GO:0071711
Pver_gene_g1248	0	0	0	0	0	0	0	0	0	0	0	0	0	0	0	0	Usherin (Usher syndrome type IIa protein) (Usher syndrome type-2A protein)	GO:0001917; GO:0002141; GO:0002142; GO:0005518; GO:0005604; GO:0005737; GO:0007601; GO:0007605; GO:0009887; GO:0009888; GO:0016021; GO:0016324; GO:0017022; GO:0032391; GO:0032421; GO:0035315; GO:0036064; GO:0042802; GO:0045184; GO:0045494; GO:0048496; GO:0050896; GO:0050953; GO:0060113; GO:0060171; GO:1990075; GO:1990696
Pver_gene_g1249	0	0	0	0	0	0	0	0	0	0	0	0	0	0	0	0	Tetratricopeptide repeat protein 28 (TPR repeat protein 28) (TPR repeat-containing big gene cloned at Keio)	GO:0000922; GO:0005737; GO:0005815; GO:0007049; GO:0007346; GO:0019900; GO:0030496; GO:0051301
Pver_gene_g1250	0	0	0	0	0	0	0	0	0	0	0	0	0	0	0	0	Tetratricopeptide repeat protein 28 (TPR repeat protein 28) (TPR repeat-containing big gene cloned at Keio)	GO:0000922; GO:0005737; GO:0005815; GO:0007049; GO:0007346; GO:0019900; GO:0030496; GO:0051301
Pver_gene_g1251	0	0	0	0	0	0	0	0	0	0	0	0	0	0	0	0	Pre-mRNA-splicing factor 38A	GO:0000398; GO:0005634; GO:0071005
Pver_gene_g1252	0	0	0	0	0	0	0	0	0	0	0	0	0	0	0	0	Serine/threonine-protein kinase STK11 (EC 2.7.11.1) (Liver kinase B1 homolog) (LKB1)	GO:0000287; GO:0001558; GO:0001944; GO:0002039; GO:0004674; GO:0005524; GO:0005634; GO:0005737; GO:0005739; GO:0005829; GO:0006468; GO:0006470; GO:0006974; GO:0007050; GO:0009267; GO:0010212; GO:0016020; GO:0019901; GO:0030010; GO:0030295; GO:0030308; GO:0032147; GO:0042493; GO:0042593; GO:0046777; GO:0072332; GO:0090090
Pver_gene_g1253	0	0	0	0	0	0	0	0	0	0	0	0	0	0	0	0	Gamma-aminobutyric acid receptor subunit rho-2 (GABA(A) receptor subunit rho-2) (GABA(C) receptor)	GO:0004890; GO:0005230; GO:0005254; GO:0005887; GO:0007165; GO:0007214; GO:0007268; GO:0007601; GO:0030054; GO:0034220; GO:0034707; GO:0042391; GO:0043005; GO:0045202; GO:0045211; GO:0050877
Pver_gene_g1254	0	0	0	0	0	0	0	0	0	0	0	0	0	0	0	0	Plasminogen receptor (KT) (Plg-R(KT))	GO:0005887; GO:0006935; GO:0006954; GO:0010756
Pver_gene_g1255	0	0	0	0	0	0	0	0	0	0	0	0	0	0	0	0	Ribosome biogenesis protein BRX1 homolog (Brix domain-containing protein 2)	GO:0000027; GO:0005654; GO:0005730
Pver_gene_g1256	0	0	0	0	0	0	0	0	0	0	0	0	0	0	0	0	Very low-density lipoprotein receptor (VLDL receptor) (VLDL-R)	GO:0005509; GO:0005615; GO:0005634; GO:0005905; GO:0006869; GO:0006898; GO:0008203; GO:0009986; GO:0016020; GO:0016021; GO:0021517; GO:0030229; GO:0034185; GO:0034189; GO:0034361; GO:0034436; GO:0034447; GO:0038024; GO:0038025; GO:0038026; GO:0043235; GO:0045177; GO:0045860; GO:0048306; GO:0048471; GO:0048813; GO:0071456; GO:1900006
Pver_gene_g1257	0	0	0	0	0	0	0	0	0	0	0	0	0	0	0	0	Proton channel OTOP2 (Otopetrin-2)	GO:0005886; GO:0015252; GO:0016021; GO:1902600
Pver_gene_g1258	0	0	0	0	0	0	0	0	0	0	0	0	0	0	0	0	Prolyl 4-hydroxylase subunit alpha-2 (4-PH alpha-2) (EC 1.14.11.2) (Procollagen-proline,2-oxoglutarate-4-dioxygenase subunit alpha-2)	GO:0004656; GO:0005506; GO:0005783; GO:0005788; GO:0016702; GO:0018401; GO:0031418
Pver_gene_g1259	21	100	6	36	1	1	0	0	7	42	2	2	0	0	0	0	Probable global transcription activator SNF2L2 (EC 3.6.4.-) (ATP-dependent helicase SMARCA2) (BRG1-associated factor 190B) (BAF190B) (Protein brahma homolog) (SNF2-alpha) (SWI/SNF-related matrix-associated actin-dependent regulator of chromatin subfamily A member 2)	GO:0000790; GO:0003677; GO:0003682; GO:0003713; GO:0004386; GO:0005524; GO:0005634; GO:0005654; GO:0006325; GO:0006334; GO:0007399; GO:0008094; GO:0008285; GO:0016514; GO:0030308; GO:0035887; GO:0042393; GO:0043044; GO:0043231; GO:0044212; GO:0045111; GO:0045892; GO:0045893; GO:0045944; GO:0071564; GO:0071565
Pver_gene_g1260	0	0	0	0	0	0	0	0	0	0	0	0	0	0	0	0	Low-density lipoprotein receptor-related protein 4 (LRP-4) (Multiple epidermal growth factor-like domains 7)	GO:0001822; GO:0001942; GO:0005509; GO:0005886; GO:0006897; GO:0009953; GO:0009954; GO:0009986; GO:0014069; GO:0016021; GO:0016055; GO:0030279; GO:0030425; GO:0030971; GO:0031594; GO:0034185; GO:0042475; GO:0042733; GO:0042803; GO:0043025; GO:0044853; GO:0048813; GO:0050731; GO:0050771; GO:0050808; GO:0051124; GO:0051290; GO:0060173; GO:0071340; GO:0090090; GO:0097060; GO:0097104; GO:0097105; GO:…
Pver_gene_g1261	0	0	0	0	0	0	0	0	0	0	0	0	0	0	0	0	Very low-density lipoprotein receptor (VLDL receptor) (VLDL-R) (Vitellogenin receptor) (VTG receptor)	GO:0005509; GO:0005905; GO:0006869; GO:0008203; GO:0016021; GO:0021517; GO:0030228; GO:0030229; GO:0034185; GO:0034361
Pver_gene_g1262	0	0	0	0	0	0	0	0	0	0	0	0	0	0	0	0
Pver_gene_g1263	0	0	0	0	0	0	0	0	0	0	0	0	0	0	0	0	Dipeptidyl peptidase 2 (EC 3.4.14.2) (Dipeptidyl aminopeptidase II) (Dipeptidyl peptidase 7) (Dipeptidyl peptidase II) (DPP II) (Quiescent cell proline dipeptidase)	GO:0005576; GO:0005764; GO:0005794; GO:0005829; GO:0006508; GO:0008236; GO:0008239; GO:0031410; GO:0031982
Pver_gene_g1264	0	0	0	0	0	0	0	0	0	0	0	0	0	0	0	0	OTU domain-containing protein DDB_G0284757 (EC 3.1.2.-)	GO:0004843
Pver_gene_g1265	12	49	2	4	0	0	0	0	4	18	0	0	0	0	0	0	Radial spoke head protein 3 homolog (A-kinase anchor protein RSPH3) (Radial spoke head-like protein 2)	GO:0005737; GO:0005856; GO:0005929
Pver_gene_g1266	2	3	0	0	0	0	0	0	0	0	0	0	0	0	0	0	Uncharacterized protein	GO:0048598; GO:0072669
Pver_gene_g1267	0	0	0	0	0	0	0	0	0	0	0	0	0	0	0	0	60S ribosomal protein L13a (Transplantation antigen P198) (Tum-P198 antigen)	GO:0003729; GO:0003735; GO:0005840; GO:0006412; GO:0017148; GO:0022625; GO:0032496; GO:0042592; GO:0048246; GO:0060425; GO:0071346; GO:0097452; GO:1901194; GO:1990904
Pver_gene_g1268	0	0	0	0	0	0	0	0	0	0	0	0	0	0	0	0	Iron-sulfur cluster assembly protein 1 (AtISU1) (AtIscU1) (Protein ISCU-LIKE 1) (NifU-like N-terminal domain-containing protein ISU1) (NifU-like protein ISU1)	GO:0005198; GO:0005623; GO:0005737; GO:0005739; GO:0005759; GO:0005829; GO:0006879; GO:0008198; GO:0016226; GO:0051537; GO:0051539
Pver_gene_g1269	0	0	0	0	0	0	0	0	0	0	0	0	0	0	0	0	uncharacterized protein LOC106172003
Pver_gene_g1270	0	0	0	0	0	0	0	0	0	0	0	0	0	0	0	0	PR domain zinc finger protein 13 (EC 2.1.1.-) (PR domain-containing protein 13)	GO:0000122; GO:0000977; GO:0003682; GO:0003700; GO:0005634; GO:0022008; GO:0031490; GO:0042054; GO:0043565; GO:0045893; GO:0046872
Pver_gene_g1271	7	32	6	30	3	11	0	0	3	3	2	2	1	1	0	0	SH3 domain-containing protein Dlish (Dachs ligand with SH3 domains)	GO:0001736; GO:0005737; GO:0016327; GO:0035331; GO:0045179; GO:0045296; GO:0090163; GO:0090251
Pver_gene_g1272	0	0	0	0	0	0	0	0	0	0	0	0	0	0	0	0	Myosin light chain 1/3, skeletal muscle isoform (MLC1/MLC3) (MLC1F/MLC3F) (Myosin light chain alkali 1/2) (Myosin light chain A1/A2)	GO:0005509; GO:0006936; GO:0008307; GO:0016459; GO:0030016; GO:0043292; GO:0060048
Pver_gene_g1273	0	0	0	0	0	0	0	0	0	0	0	0	0	0	0	0	E3 ubiquitin-protein ligase parkin (EC 2.3.2.31) (Parkin RBR E3 ubiquitin-protein ligase)	GO:0000122; GO:0000139; GO:0000151; GO:0000209; GO:0000266; GO:0000422; GO:0000423; GO:0000976; GO:0001227; GO:0001664; GO:0001933; GO:0001963; GO:0001964; GO:0003779; GO:0004842; GO:0005623; GO:0005634; GO:0005737; GO:0005739; GO:0005741; GO:0005783; GO:0005789; GO:0005794; GO:0005829; GO:0006511; GO:0006513; GO:0006979; GO:0006986; GO:0007005; GO:0007420; GO:0007612; GO:0007626; GO:0008013; GO:…
Pver_gene_g1274	0	0	0	0	0	0	0	0	0	0	0	0	0	0	0	0	E3 ubiquitin-protein ligase TRIM56 (EC 2.3.2.27) (RING-type E3 ubiquitin transferase TRIM56) (Tripartite motif-containing protein 56)	GO:0004842; GO:0005737; GO:0008270; GO:0032608; GO:0034340; GO:0051607; GO:0070534
Pver_gene_g1275	0	0	0	0	0	0	0	0	0	0	0	0	0	0	0	0	Eukaryotic translation initiation factor 2 subunit 3 (Eukaryotic translation initiation factor 2 subunit gamma X) (eIF-2-gamma X) (eIF-2gX)	GO:0001731; GO:0003743; GO:0003924; GO:0005525; GO:0005737; GO:0005829; GO:0005850; GO:0006413; GO:0008135; GO:0045296; GO:0045903; GO:0055085; GO:0070062
Pver_gene_g1276	0	0	0	0	0	0	0	0	0	0	0	0	0	0	0	0	MORC family CW-type zinc finger protein 3 (Nuclear matrix protein 2) (Zinc finger CW-type coiled-coil domain protein 3)	GO:0003723; GO:0005654; GO:0006468; GO:0007569; GO:0008270; GO:0009791; GO:0016032; GO:0016363; GO:0016605; GO:0018105; GO:0048147; GO:0050821; GO:0051457
Pver_gene_g1277	0	0	0	0	0	0	0	0	0	0	0	0	0	0	0	0	Rho GTPase-activating protein 20 (RA and RhoGAP domain-containing protein) (RARhoGAP) (Rho-type GTPase-activating protein 20)	GO:0005096; GO:0007165
Pver_gene_g1278	0	0	0	0	0	0	0	0	0	0	0	0	0	0	0	0	Rho GTPase-activating protein 20	GO:0005085; GO:0005096; GO:0007165
Pver_gene_g1279	0	0	0	0	0	0	0	0	0	0	0	0	0	0	0	0	PR domain zinc finger protein 13 (EC 2.1.1.-) (PR domain-containing protein 13)	GO:0000122; GO:0000977; GO:0003682; GO:0003700; GO:0005634; GO:0022008; GO:0031490; GO:0042054; GO:0043565; GO:0045893; GO:0046872
Pver_gene_g1280	0	0	0	0	0	0	0	0	0	0	0	0	0	0	0	0	G-protein-signaling modulator 2 (Mosaic protein LGN)	GO:0000132; GO:0000166; GO:0001965; GO:0005092; GO:0005623; GO:0005737; GO:0005813; GO:0005829; GO:0005938; GO:0007052; GO:0007186; GO:0008022; GO:0016328; GO:0019904; GO:0031291; GO:0032991; GO:0042802; GO:0043621; GO:0051301; GO:0051661; GO:0060236; GO:0070840; GO:0097431; GO:0097575; GO:0099738; GO:1904778; GO:1905832
Pver_gene_g1281	0	0	0	0	0	0	0	0	0	0	0	0	0	0	0	0	Enoyl-CoA hydratase domain-containing protein 2, mitochondrial	GO:0000166; GO:0003677; GO:0003887; GO:0006260
Pver_gene_g1282	0	0	0	0	0	0	0	0	0	0	0	0	0	0	0	0	Zinc finger MYND domain-containing protein 19	GO:0046872
Pver_gene_g1283	0	0	0	0	0	0	0	0	0	0	0	0	0	0	0	0	Potassium voltage-gated channel subfamily A member 10	GO:0005249; GO:0005251; GO:0008076; GO:0016021; GO:0034765; GO:0051260; GO:0071805
Pver_gene_g1284	0	0	0	0	0	0	0	0	0	0	0	0	0	0	0	0	G-protein coupled receptor GRL101	GO:0004930; GO:0005886; GO:0016021
Pver_gene_g1285	0	0	0	0	0	0	0	0	0	0	0	0	0	0	0	0	Lactadherin (BP47) (Components 15/16) (MFGM) (MGP57/53) (Milk fat globule-EGF factor 8) (MFG-E8) (PAS-6/PAS-7 glycoprotein) (SED1) (Sperm surface protein SP47)	GO:0001525; GO:0005576; GO:0007155; GO:0007338; GO:0016020
Pver_gene_g1286	0	0	0	0	0	0	0	0	0	0	0	0	0	0	0	0	Flagellar attachment zone protein 1	GO:0000281; GO:0005856; GO:0005929; GO:0020016; GO:0031514; GO:0032991; GO:0060271
Pver_gene_g1287	0	0	0	0	0	0	0	0	0	0	0	0	0	0	0	0	Tyrosine kinase receptor Cad96Ca	GO:0004713; GO:0005044; GO:0005524; GO:0016021; GO:0046872
Pver_gene_g1288	0	0	0	0	0	0	0	0	0	0	0	0	0	0	0	0	Tumor necrosis factor (Cachectin) (TNF-alpha) (Tumor necrosis factor ligand superfamily member 2) (TNF-a) [Cleaved into: Tumor necrosis factor, membrane form (N-terminal fragment) (NTF); Intracellular domain 1 (ICD1); Intracellular domain 2 (ICD2); C-domain 1; C-domain 2; Tumor necrosis factor, soluble form]	GO:0000122; GO:0000165; GO:0000185; GO:0000187; GO:0001774; GO:0001775; GO:0001819; GO:0001891; GO:0001932; GO:0001934; GO:0001937; GO:0002020; GO:0002037; GO:0002439; GO:0002740; GO:0002876; GO:0002925; GO:0003085; GO:0005125; GO:0005164; GO:0005615; GO:0005737; GO:0005886; GO:0005887; GO:0006006; GO:0006357; GO:0006915; GO:0006919; GO:0006952; GO:0006954; GO:0006959; GO:0007165; GO:0007254; GO:…
Pver_gene_g1289	0	0	0	0	0	0	0	0	0	0	0	0	0	0	0	0	4-coumarate--CoA ligase 3 (4CL 3) (EC 6.2.1.12) (4-coumarate--CoA ligase isoform 3) (At4CL3) (4-coumaroyl-CoA synthase 3)	GO:0005524; GO:0009698; GO:0010584; GO:0016207
Pver_gene_g1290	0	0	0	0	0	0	0	0	0	0	0	0	0	0	0	0	Enolase-phosphatase E1 (EC 3.1.3.77) (2,3-diketo-5-methylthio-1-phosphopentane phosphatase) (MASA homolog)	GO:0000287; GO:0005634; GO:0005737; GO:0019284; GO:0019509; GO:0043715; GO:0043716; GO:0043874
Pver_gene_g1291	0	0	0	0	0	0	0	0	0	0	0	0	0	0	0	0	Thyroid adenoma-associated protein homolog	GO:0005829; GO:0030488
Pver_gene_g1292	2	7	2	7	1	6	0	0	0	0	0	0	0	0	0	0	Synaptotagmin-16 (Synaptotagmin 14-like protein) (Synaptotagmin XIV-related protein)	GO:0005543; GO:0006887; GO:0016021; GO:0042803; GO:0046982
Pver_gene_g1293	0	0	0	0	0	0	0	0	0	0	0	0	0	0	0	0	Nuclear pore complex protein Nup133 (133 kDa nucleoporin) (Nucleoporin Nup133)	GO:0000777; GO:0005635; GO:0005643; GO:0005829; GO:0006110; GO:0006406; GO:0006409; GO:0006606; GO:0006999; GO:0016020; GO:0016032; GO:0016925; GO:0017056; GO:0019083; GO:0021915; GO:0022008; GO:0031080; GO:0031081; GO:0031965; GO:0043657; GO:0048339; GO:0060964; GO:0061053; GO:0072006; GO:0075733; GO:1900034
Pver_gene_g1294	0	0	0	0	0	0	0	0	0	0	0	0	0	0	0	0	Uncharacterized protein C3B8.8	GO:0005634; GO:0005829
Pver_gene_g1295	10	41	3	10	0	0	0	0	1	1	0	0	0	0	0	0	Fermitin family homolog 2 (Kindlin-2) (Mitogen-inducible gene 2 protein) (MIG-2) (Pleckstrin homology domain-containing family C member 1) (PH domain-containing family C member 1)	GO:0001725; GO:0005547; GO:0005634; GO:0005654; GO:0005737; GO:0005829; GO:0005925; GO:0005938; GO:0007160; GO:0007179; GO:0007229; GO:0008360; GO:0009986; GO:0016055; GO:0031234; GO:0031258; GO:0031674; GO:0033622; GO:0034329; GO:0034446; GO:0048041; GO:0051015; GO:0072657
Pver_gene_g1296	22	76	4	8	1	1	0	0	26	187	8	70	3	19	0	0	Alpha-actinin (F-actin cross-linking protein) (allergen Der f 24)	GO:0005509; GO:0019863; GO:0051015; GO:0051017
Pver_gene_g1297	0	0	0	0	0	0	0	0	0	0	0	0	0	0	0	0	DNA polymerase alpha subunit B (DNA polymerase alpha 70 kDa subunit)	GO:0000082; GO:0003677; GO:0003887; GO:0005654; GO:0005658; GO:0005829; GO:0006260; GO:0006270; GO:0032201; GO:0046982
Pver_gene_g1298	0	0	0	0	0	0	0	0	0	0	0	0	0	0	0	0	N(G),N(G)-dimethylarginine dimethylaminohydrolase 1 (DDAH-1) (Dimethylarginine dimethylaminohydrolase 1) (EC 3.5.3.18) (DDAHI) (Dimethylargininase-1)	GO:0000052; GO:0003073; GO:0006525; GO:0006527; GO:0006809; GO:0008270; GO:0008285; GO:0016403; GO:0016597; GO:0017014; GO:0043116; GO:0045429; GO:1900038
Pver_gene_g1299	0	0	0	0	0	0	0	0	0	0	0	0	0	0	0	0	Glutamine-rich protein 2	GO:0005634; GO:0005737; GO:0030031; GO:0030317; GO:0031965; GO:0036126; GO:2000059
Pver_gene_g1300	0	0	0	0	0	0	0	0	0	0	0	0	0	0	0	0	Tubulinyl-Tyr carboxypeptidase 2 (EC 3.4.17.17) (Vasohibin-2) (Vasohibin-like protein)	GO:0000768; GO:0001938; GO:0003779; GO:0004181; GO:0005576; GO:0005737; GO:0006508; GO:0045766; GO:0060716; GO:0140253
Pver_gene_g1301	0	0	0	0	0	0	0	0	0	0	0	0	0	0	0	0	Thyroid receptor-interacting protein 11 (TR-interacting protein 11) (TRIP-11) (Clonal evolution-related gene on chromosome 14 protein) (Golgi-associated microtubule-binding protein 210) (GMAP-210) (Trip230)	GO:0000139; GO:0002079; GO:0002081; GO:0003281; GO:0003413; GO:0003713; GO:0005623; GO:0005654; GO:0005793; GO:0005794; GO:0005801; GO:0005856; GO:0005929; GO:0006366; GO:0006486; GO:0016607; GO:0030133; GO:0033116; GO:0035735; GO:0051216; GO:0060122; GO:0090161; GO:0099041
Pver_gene_g1302	0	0	0	0	0	0	0	0	0	0	0	0	0	0	0	0	Coiled-coil domain-containing protein 61	GO:0005813
Pver_gene_g1303	0	0	0	0	0	0	0	0	0	0	0	0	0	0	0	0	Cytochrome c oxidase assembly factor 6 homolog	GO:0005507; GO:0005739; GO:0005758; GO:0005886; GO:0008535; GO:0042774; GO:0072492
Pver_gene_g1304	0	0	0	0	0	0	0	0	0	0	0	0	0	0	0	0	Dynein regulatory complex subunit 7 (Coiled-coil domain-containing protein 135) (Coiled-coil domain-containing protein lobo homolog)	GO:0005737; GO:0005856; GO:0030317; GO:0031514; GO:0048870
Pver_gene_g1305	0	0	0	0	0	0	0	0	0	0	0	0	0	0	0	0	DDB1- and CUL4-associated factor 5 (WD repeat-containing protein 22)	GO:0005739; GO:0016567; GO:0080008
Pver_gene_g1306	0	0	0	0	0	0	0	0	0	0	0	0	0	0	0	0	Protein CEBPZOS (CEBPZ antisense RNA 1) (CEBPZ opposite strand)	GO:0016021; GO:0031966
Pver_gene_g1307	0	0	0	0	0	0	0	0	0	0	0	0	0	0	0	0	Zinc transporter 6-A (ZnT-6-A) (Solute carrier family 30 member 6-A)	GO:0005794; GO:0006829; GO:0008324; GO:0016021
Pver_gene_g1308	0	0	0	0	0	0	0	0	0	0	0	0	0	0	0	0	Lactoylglutathione lyase (EC 4.4.1.5) (Aldoketomutase) (Glyoxalase I) (GmGlyoxI) (Ketone-aldehyde mutase) (Methylglyoxalase) (S-D-lactoylglutathione methylglyoxal lyase)	GO:0004462; GO:0046872
Pver_gene_g1309	0	0	0	0	0	0	0	0	0	0	0	0	0	0	0	0	Uncharacterized protein	GO:0000408
Pver_gene_g1310	1	2	1	2	0	0	0	0	0	0	0	0	0	0	0	0	Protein phosphatase 1A (EC 3.1.3.16) (Protein phosphatase 2C isoform alpha) (PP2C-alpha) (Protein phosphatase IA)	GO:0000287; GO:0004721; GO:0004722; GO:0005634; GO:0005829; GO:0006470; GO:0006499; GO:0016020; GO:0030145; GO:0043123; GO:0043124; GO:0070412; GO:1901223
Pver_gene_g1311	0	0	0	0	0	0	0	0	0	0	0	0	0	0	0	0	Proteasome subunit alpha type-6 (EC 3.4.25.1) (27 kDa prosomal protein) (PROS-27) (p27K) (Macropain iota chain) (Multicatalytic endopeptidase complex iota chain) (Proteasome iota chain)	GO:0000165; GO:0000209; GO:0000502; GO:0000932; GO:0002223; GO:0002479; GO:0003723; GO:0004175; GO:0004298; GO:0005634; GO:0005654; GO:0005737; GO:0005829; GO:0005839; GO:0005844; GO:0006521; GO:0010498; GO:0010499; GO:0010972; GO:0016363; GO:0016579; GO:0019773; GO:0030016; GO:0030017; GO:0031145; GO:0031146; GO:0033209; GO:0035639; GO:0038061; GO:0038095; GO:0043161; GO:0043488; GO:0043687; GO:…
Pver_gene_g1312	9	45	3	16	0	0	0	0	1	1	0	0	0	0	0	0	Conserved oligomeric Golgi complex subunit 2 (COG complex subunit 2) (Component of oligomeric Golgi complex 2) (Low density lipoprotein receptor defect C-complementing protein)	GO:0000139; GO:0005795; GO:0005829; GO:0006888; GO:0006891; GO:0007030; GO:0015031; GO:0017119; GO:0032588; GO:0044877
Pver_gene_g1313	29	98	1	1	0	0	0	0	0	0	0	0	0	0	0	0	MAPK/MAK/MRK overlapping kinase (EC 2.7.11.22) (MOK protein kinase) (Serine/threonine kinase 30)	GO:0004693; GO:0005524; GO:0005634; GO:0005737; GO:0005929; GO:0010468; GO:0035556; GO:0046872; GO:0097546
Pver_gene_g1314	0	0	0	0	0	0	0	0	0	0	0	0	0	0	0	0	COP9 signalosome complex subunit 3 (SGN3) (Signalosome subunit 3)	GO:0000338; GO:0001701; GO:0005654; GO:0005829; GO:0008180
Pver_gene_g1315	0	0	0	0	0	0	0	0	0	0	0	0	0	0	0	0	Membrane-anchored junction protein	GO:0000784; GO:0003677; GO:0005623; GO:0005639; GO:0007129; GO:0045141; GO:0070197
Pver_gene_g1316	0	0	0	0	0	0	0	0	0	0	0	0	0	0	0	0	Protein arginine N-methyltransferase 2 (EC 2.1.1.319) (Histone-arginine N-methyltransferase PRMT2)	GO:0001666; GO:0003713; GO:0005634; GO:0005654; GO:0005737; GO:0005829; GO:0008013; GO:0008469; GO:0016274; GO:0016571; GO:0030331; GO:0032088; GO:0032259; GO:0033142; GO:0033210; GO:0035242; GO:0042054; GO:0042509; GO:0042803; GO:0042974; GO:0042975; GO:0043065; GO:0043433; GO:0044877; GO:0045892; GO:0045893; GO:0046966; GO:0048588; GO:0050681; GO:0060765; GO:2000134
Pver_gene_g1317	0	0	0	0	0	0	0	0	0	0	0	0	0	0	0	0	Uncharacterized protein
Pver_gene_g1318	0	0	0	0	0	0	0	0	0	0	0	0	0	0	0	0	Coiled-coil domain-containing protein 97
Pver_gene_g1319	0	0	0	0	0	0	0	0	0	0	0	0	0	0	0	0	Deubiquitinase DESI2 (EC 3.4.19.12) (Desumoylating isopeptidase 2) (DeSI-2) (PPPDE peptidase domain-containing protein 1) (Protein FAM152A)	GO:0005737; GO:0036459; GO:0061578; GO:1990380
Pver_gene_g1320	0	0	0	0	0	0	0	0	0	0	0	0	0	0	0	0	HEAT repeat-containing protein 5B	GO:0005829; GO:0006897; GO:0008104; GO:0030139; GO:0042147
Pver_gene_g1321	0	0	0	0	0	0	0	0	0	0	0	0	0	0	0	0	Uncharacterized protein	GO:0005509
Pver_gene_g1322	11	34	2	3	0	0	0	0	9	28	1	1	0	0	0	0	Protein STPG4 (Gonad-specific expression gene protein) (GSE) (Sperm-tail PG-rich repeat-containing protein 4)	GO:0001939; GO:0001940; GO:0003682; GO:0005634; GO:0005737; GO:0006325; GO:0042393; GO:0042585; GO:0044727; GO:0090116; GO:1901537
Pver_gene_g1323	0	0	0	0	0	0	0	0	0	0	0	0	0	0	0	0	Carbonic anhydrase 2 (EC 4.2.1.1) (Carbonate dehydratase II) (Carbonic anhydrase II) (CA-II)	GO:0004089; GO:0005737; GO:0005886; GO:0008270
Pver_gene_g1324	0	0	0	0	0	0	0	0	0	0	0	0	0	0	0	0	Carbonic anhydrase 2 (EC 4.2.1.1) (Carbonate dehydratase II) (Carbonic anhydrase II) (CA-II)	GO:0004089; GO:0005623; GO:0005737; GO:0005886; GO:0008270; GO:0038166; GO:0044070; GO:0051453; GO:2001150
Pver_gene_g1325	0	0	0	0	0	0	0	0	0	0	0	0	0	0	0	0	Carbonic anhydrase 2 (EC 4.2.1.1) (Carbonate dehydratase II) (Carbonic anhydrase II) (CA-II)	GO:0004089; GO:0005623; GO:0005737; GO:0005886; GO:0008270; GO:0038166; GO:0044070; GO:0051453; GO:2001150
Pver_gene_g1326	0	0	0	0	0	0	0	0	0	0	0	0	0	0	0	0	Transposon Tf2-3 polyprotein (Retrotransposable element Tf2 155 kDa protein)	GO:0003677; GO:0003723; GO:0003887; GO:0003964; GO:0004190; GO:0004519; GO:0006310; GO:0015074; GO:0046872
Pver_gene_g1327	0	0	0	0	0	0	0	0	0	0	0	0	0	0	0	0	Protein fem-1 homolog B (FEM1b) (FEM1-beta)	GO:0005634; GO:0005737; GO:0006915; GO:0016567; GO:2000001
Pver_gene_g1328	0	0	0	0	0	0	0	0	0	0	0	0	0	0	0	0	Spermatogenesis-defective protein 39-like	GO:0005737; GO:0006886
Pver_gene_g1329	0	0	0	0	0	0	0	0	0	0	0	0	0	0	0	0	Uncharacterized protein	GO:0016021
Pver_gene_g1330	0	0	0	0	0	0	0	0	0	0	0	0	0	0	0	0	Ras-related protein Rab-32B	GO:0003924; GO:0005525; GO:0005802; GO:0006886; GO:0016192; GO:0032482; GO:0042470
Pver_gene_g1331	0	0	0	0	0	0	0	0	0	0	0	0	0	0	0	0	Mitochondrial import inner membrane translocase subunit Tim9	GO:0005739; GO:0005743; GO:0042719; GO:0042803; GO:0045039; GO:0046872; GO:0051087; GO:0072321; GO:0140318
Pver_gene_g1332	0	0	0	0	0	0	0	0	0	0	0	0	0	0	0	0	UV-stimulated scaffold protein A	GO:0000993; GO:0005694; GO:0006283; GO:0009411; GO:0016567
Pver_gene_g1333	0	0	0	0	0	0	0	0	0	0	0	0	0	0	0	0	Probable E3 ubiquitin-protein ligase IRF2BPL (EC 2.3.2.27) (Enhanced at puberty protein 1) (Interferon regulatory factor 2-binding protein-like)	GO:0000122; GO:0000977; GO:0001228; GO:0005634; GO:0005654; GO:0007399; GO:0045944; GO:0046543; GO:0046872; GO:0061630
Pver_gene_g1334	5	22	2	8	0	0	0	0	0	0	0	0	0	0	0	0	Microtubule-associated proteins 1A/1B light chain 3C (Autophagy-related protein LC3 C) (Autophagy-related ubiquitin-like modifier LC3 C) (MAP1 light chain 3-like protein 3) (MAP1A/MAP1B light chain 3 C) (MAP1A/MAP1B LC3 C) (Microtubule-associated protein 1 light chain 3 gamma)	GO:0000045; GO:0000421; GO:0000422; GO:0005776; GO:0005829; GO:0005874; GO:0006995; GO:0008017; GO:0009267; GO:0012505; GO:0016236; GO:0031090; GO:0031410; GO:0031625; GO:0035973; GO:0036464; GO:0097352
Pver_gene_g1335	0	0	0	0	0	0	0	0	0	0	0	0	0	0	0	0	NA	NA
Pver_gene_g1336	0	0	0	0	0	0	0	0	0	0	0	0	0	0	0	0	Annexin A13 (Annexin XIII) (Annexin-13)	GO:0001786; GO:0005509; GO:0005544; GO:0005654; GO:0005886; GO:0016324; GO:0019898; GO:0031410; GO:0042998; GO:1901611
Pver_gene_g1337	0	0	0	0	0	0	0	0	0	0	0	0	0	0	0	0	XK-related protein 6	GO:0016021
Pver_gene_g1338	0	0	0	0	0	0	0	0	0	0	0	0	0	0	0	0	Zinc metalloproteinase nas-15 (EC 3.4.24.-) (Nematode astacin 15)	GO:0004222; GO:0005576; GO:0008270
Pver_gene_g1339	0	0	0	0	0	0	0	0	0	0	0	0	0	0	0	0
Pver_gene_g1340	0	0	0	0	0	0	0	0	0	0	0	0	0	0	0	0	Uncharacterized protein
Pver_gene_g1341	0	0	0	0	0	0	0	0	0	0	0	0	0	0	0	0	Malate dehydrogenase, cytoplasmic (EC 1.1.1.37) (Cytosolic malate dehydrogenase)	GO:0005829; GO:0005975; GO:0006099; GO:0006107; GO:0006108; GO:0006734; GO:0030060; GO:0051287
Pver_gene_g1342	0	0	0	0	0	0	0	0	0	0	0	0	0	0	0	0	5-hydroxytryptamine receptor 1 (5-HT receptor) (5HT-dro) (Serotonin receptor 1)	GO:0004930; GO:0004993; GO:0005887; GO:0007187; GO:0007192; GO:0007210; GO:0007268; GO:0007619; GO:0008227; GO:0016021; GO:0016543; GO:0016545; GO:0016546; GO:0030425; GO:0030594; GO:0045202; GO:0060179; GO:0060180
Pver_gene_g1343	0	0	0	0	0	0	0	0	0	0	0	0	0	0	0	0	Retinol dehydrogenase 13 (EC 1.1.1.300) (Short chain dehydrogenase/reductase family 7C member 3)	GO:0005743; GO:0009644; GO:0010842; GO:0042462; GO:0042574; GO:0052650
Pver_gene_g1344	0	0	0	0	0	0	0	0	0	0	0	0	0	0	0	0	Dipeptidyl peptidase 3 (EC 3.4.14.4) (Dipeptidyl aminopeptidase III) (Dipeptidyl arylamidase III) (Dipeptidyl peptidase III) (DPP III)	GO:0005737; GO:0008237; GO:0008239; GO:0046872
Pver_gene_g1345	0	0	0	0	0	0	0	0	0	0	0	0	0	0	0	0	DPH4 homolog (DnaJ homolog subfamily C member 24)	GO:0002098; GO:0005634; GO:0005829; GO:0017183; GO:0046872
Pver_gene_g1346	39	167	23	100	3	12	0	0	4	4	3	3	0	0	0	0	Fumarate hydratase, mitochondrial (Fumarase) (HsFH) (EC 4.2.1.2)	GO:0000050; GO:0000415; GO:0000821; GO:0004333; GO:0005634; GO:0005694; GO:0005737; GO:0005739; GO:0005759; GO:0005829; GO:0006099; GO:0006106; GO:0006108; GO:0006281; GO:0006974; GO:0035861; GO:0042393; GO:0045239; GO:0048873; GO:0070062; GO:0120162; GO:2001034
Pver_gene_g1347	24	105	5	27	0	0	0	0	0	0	0	0	0	0	0	0	Tetratricopeptide repeat protein 25 (TPR repeat protein 25)	GO:0005737; GO:0005856; GO:0042995
Pver_gene_g1348	0	0	0	0	0	0	0	0	0	0	0	0	0	0	0	0	Alpha-1,3-mannosyl-glycoprotein 2-beta-N-acetylglucosaminyltransferase (EC 2.4.1.101) (N-glycosyl-oligosaccharide-glycoprotein N-acetylglucosaminyltransferase I) (GNT-I) (GlcNAc-T I)	GO:0000139; GO:0001701; GO:0003827; GO:0005794; GO:0006049; GO:0006486; GO:0006487; GO:0008375; GO:0016020; GO:0016021; GO:0018279; GO:0030145; GO:0070062; GO:1903561
Pver_gene_g1349	0	0	0	0	0	0	0	0	0	0	0	0	0	0	0	0	Hydroxysteroid 11-beta-dehydrogenase 1-like protein (EC 1.1.1.-) (11-beta-hydroxysteroid dehydrogenase type 3) (11-DH3) (11-beta-HSD3)	GO:0005576; GO:0016491
Pver_gene_g1350	0	0	0	0	0	0	0	0	0	0	0	0	0	0	0	0	Bis(5'-adenosyl)-triphosphatase enpp4 (EC 3.6.1.29) (AP3A hydrolase) (AP3Aase) (Ectonucleotide pyrophosphatase/phosphodiesterase family member 4) (E-NPP 4) (NPP-4)	GO:0005886; GO:0007596; GO:0016021; GO:0030194; GO:0046872; GO:0047710
Pver_gene_g1351	0	0	0	0	0	0	0	0	0	0	0	0	0	0	0	0	Nucleolar protein 58 (Nucleolar protein 5)	GO:0001094; GO:0001650; GO:0003723; GO:0005654; GO:0005730; GO:0005732; GO:0005829; GO:0006364; GO:0015030; GO:0016020; GO:0030515; GO:0031428; GO:0032040; GO:0048254; GO:0051117; GO:0070761
Pver_gene_g1352	0	0	0	0	0	0	0	0	0	0	0	0	0	0	0	0	Fibrillin-1 [Cleaved into: Asprosin]	GO:0005179; GO:0005201; GO:0005509; GO:0005576; GO:0005615; GO:0006006; GO:0008201; GO:0010737; GO:0031012; GO:0034199; GO:0042593
Pver_gene_g1353	0	0	0	0	0	0	0	0	11	16	11	16	10	14	1	1	Fibrillin-1	GO:0005509
Pver_gene_g1354	0	0	0	0	0	0	0	0	22	26	6	6	2	2	0	0	DED domain-containing protein	GO:0042981
Pver_gene_g1355	0	0	0	0	0	0	0	0	0	0	0	0	0	0	0	0	MYND-type domain-containing protein	GO:0046872
Pver_gene_g1356	0	0	0	0	0	0	0	0	0	0	0	0	0	0	0	0	MYND-type domain-containing protein	GO:0046872
Pver_gene_g1357	18	80	1	4	1	4	0	0	10	19	0	0	0	0	0	0	Kelch-like protein 20	GO:0003779; GO:0004842; GO:0005737; GO:0005802; GO:0005829; GO:0006895; GO:0015031; GO:0016567; GO:0016605; GO:0019964; GO:0030424; GO:0030425; GO:0031463; GO:0043066; GO:0043161; GO:0048471; GO:1990390
Pver_gene_g1358	6	29	1	4	1	4	0	0	1	1	0	0	0	0	0	0	Ethanolamine-phosphate phospho-lyase (EC 4.2.3.2) (Alanine--glyoxylate aminotransferase 2-like 1)	GO:0005739; GO:0008483; GO:0030170; GO:0050459
Pver_gene_g1359	0	0	0	0	0	0	0	0	0	0	0	0	0	0	0	0	Carbohydrate sulfotransferase 5 (EC 2.8.2.-) (Galactose/N-acetylglucosamine/N-acetylglucosamine 6-O-sulfotransferase 4) (GST4) (Intestinal N-acetylglucosamine-6-O-sulfotransferase) (I-GlcNAc6ST) (Intestinal GlcNAc-6-sulfotransferase) (mIGn6ST) (N-acetylglucosamine 6-O-sulfotransferase 3) (GlcNAc6ST-3) (Gn6st-3)	GO:0000139; GO:0001517; GO:0005802; GO:0005975; GO:0006044; GO:0006790; GO:0016021; GO:0018146
Pver_gene_g1360	0	0	0	0	0	0	0	0	0	0	0	0	0	0	0	0	Coiled-coil-helix-coiled-coil-helix domain-containing protein 1 (28S ribosomal protein S37, mitochondrial) (MRP-S37) (Mitochondrial small ribosomal subunit protein mS37) (Nuclear protein C2360)	GO:0001650; GO:0003723; GO:0005654; GO:0005739; GO:0005743; GO:0005761; GO:0005829; GO:0070125; GO:0070126
Pver_gene_g1361	0	0	0	0	0	0	0	0	0	0	0	0	0	0	0	0	Acyl-coenzyme A thioesterase 5 (Acyl-CoA thioesterase 5) (EC 3.1.2.2) (Peroxisomal acyl-coenzyme A thioester hydrolase Ic) (PTE-Ic) (Peroxisomal acyl-CoA thioesterase Ic)	GO:0000038; GO:0001676; GO:0005777; GO:0005829; GO:0006631; GO:0006637; GO:0016290; GO:0032788; GO:0032789; GO:0047617; GO:0052689; GO:0102991
Pver_gene_g1362	0	0	0	0	0	0	0	0	0	0	0	0	0	0	0	0	Acyl-coenzyme A amino acid N-acyltransferase 2 (EC 2.3.1.-)	GO:0005777; GO:0006631; GO:0006637; GO:0016410; GO:0047617
Pver_gene_g1363	0	0	0	0	0	0	0	0	0	0	0	0	0	0	0	0	40S ribosomal protein S24	GO:0003735; GO:0005840; GO:0006412
Pver_gene_g1364	0	0	0	0	0	0	0	0	0	0	0	0	0	0	0	0	Synaptotagmin-C (Synaptic vesicle protein O-p65-C)	GO:0016021; GO:0017156; GO:0030054; GO:0030672; GO:0046872
Pver_gene_g1365	2	2	2	2	2	2	0	0	30	85	28	82	20	57	0	0	Uncharacterized protein	GO:0005509
Pver_gene_g1366	0	0	0	0	0	0	0	0	0	0	0	0	0	0	0	0	Plant intracellular Ras-group-related LRR protein 9	GO:0005829; GO:0009555; GO:0055046
Pver_gene_g1367	0	0	0	0	0	0	0	0	0	0	0	0	0	0	0	0	OTU domain-containing protein DDB_G0284757 (EC 3.1.2.-)	GO:0004843
Pver_gene_g1368	0	0	0	0	0	0	0	0	0	0	0	0	0	0	0	0	Glycoprotein 3-alpha-L-fucosyltransferase A (EC 2.4.1.214) (Core alpha-(1,3)-fucosyltransferase)	GO:0005797; GO:0006486; GO:0007399; GO:0008417; GO:0016021; GO:0018392; GO:0032580; GO:0033932; GO:0036065; GO:0036071; GO:0046920
Pver_gene_g1369	0	0	0	0	0	0	0	0	0	0	0	0	0	0	0	0	Pol polyprotein	GO:0003676; GO:0015074
Pver_gene_g1370	0	0	0	0	0	0	0	0	0	0	0	0	0	0	0	0	NLR family CARD domain-containing protein 3 (CARD15-like protein) (Caterpiller protein 16.2) (CLR16.2) (NACHT, LRR and CARD domains-containing protein 3) (Nucleotide-binding oligomerization domain protein 3)	GO:0005524; GO:0005737; GO:0005829; GO:0007249; GO:0014067; GO:0032088; GO:0032687; GO:0032688; GO:0032715; GO:0032720; GO:0034451; GO:0035556; GO:0036312; GO:0042110; GO:0043124; GO:0043231; GO:0045824; GO:0048147; GO:0048471; GO:0050680; GO:0050728; GO:1900016; GO:1900226; GO:1901223
Pver_gene_g1371	0	0	0	0	0	0	0	0	0	0	0	0	0	0	0	0	Putative D-cysteine desulfhydrase 1, mitochondrial (EC 4.4.1.15) (OsD-CDes1) (D-CDes1)	GO:0005739; GO:0019148
Pver_gene_g1372	0	0	0	0	0	0	0	0	0	0	0	0	0	0	0	0	Uncharacterized protein
Pver_gene_g1373	0	0	0	0	0	0	0	0	0	0	0	0	0	0	0	0	Phosphatidate phosphatase LPIN3 (EC 3.1.3.4) (Lipin-3)	GO:0003713; GO:0005634; GO:0008195; GO:0009062; GO:0019432; GO:0032869; GO:0045944
Pver_gene_g1374	0	0	0	0	0	0	0	0	0	0	0	0	0	0	0	0	Zinc finger protein 704	GO:0003677; GO:0005634; GO:0046872
Pver_gene_g1375	0	0	0	0	0	0	0	0	0	0	0	0	0	0	0	0	Exostosin-3 (EC 2.4.1.223) (Protein brother of tout-velu)	GO:0000139; GO:0001888; GO:0005783; GO:0005789; GO:0005794; GO:0006024; GO:0006044; GO:0006486; GO:0007275; GO:0008375; GO:0015012; GO:0015014; GO:0016021; GO:0016055; GO:0016757; GO:0030201; GO:0030210; GO:0030513; GO:0045880; GO:0046872; GO:0090263
Pver_gene_g1376	0	0	0	0	0	0	0	0	0	0	0	0	0	0	0	0	Epoxide hydrolase 1 (EC 3.3.2.9) (Epoxide hydratase) (Microsomal epoxide hydrolase) (mEH)	GO:0001889; GO:0004301; GO:0005789; GO:0005886; GO:0006725; GO:0009636; GO:0014070; GO:0016020; GO:0016021; GO:0019439; GO:0019899; GO:0033961; GO:0034312; GO:0043231; GO:0071310; GO:0071385; GO:0097176
Pver_gene_g1377	0	0	0	0	0	0	0	0	0	0	0	0	0	0	0	0	Graves disease carrier protein (GDC) (Graves disease autoantigen) (GDA) (Mitochondrial solute carrier protein homolog) (Solute carrier family 25 member 16)	GO:0005739; GO:0005743; GO:0006839; GO:0009108; GO:0015291; GO:0015297; GO:0016021
Pver_gene_g1378	2	3	2	3	1	2	0	0	0	0	0	0	0	0	0	0	Sorting nexin-19	GO:0002062; GO:0005737; GO:0006887; GO:0030073; GO:0030659; GO:0031901; GO:0032266; GO:1990502
Pver_gene_g1379	0	0	0	0	0	0	0	0	0	0	0	0	0	0	0	0	Uncharacterized protein	GO:0016021
Pver_gene_g1380	0	0	0	0	0	0	0	0	0	0	0	0	0	0	0	0	Uncharacterized protein
Pver_gene_g1381	0	0	0	0	0	0	0	0	0	0	0	0	0	0	0	0	Sodium-dependent phosphate transporter 1 (Solute carrier family 20 member 1)	GO:0005315; GO:0006817; GO:0015293; GO:0016021
Pver_gene_g1382	0	0	0	0	0	0	0	0	0	0	0	0	0	0	0	0	Potassium voltage-gated channel subfamily C member 1 (NGK2) (Voltage-gated potassium channel subunit Kv3.1) (Voltage-gated potassium channel subunit Kv4)	GO:0005249; GO:0005251; GO:0005886; GO:0006813; GO:0008076; GO:0009636; GO:0009642; GO:0009986; GO:0010996; GO:0014075; GO:0016021; GO:0019894; GO:0021549; GO:0021759; GO:0030054; GO:0030424; GO:0030673; GO:0032590; GO:0032809; GO:0035690; GO:0035864; GO:0043025; GO:0044305; GO:0044325; GO:0051260; GO:0051262; GO:0071774; GO:0071805; GO:0099055; GO:0099056; GO:0099508; GO:1903818; GO:1990089
Pver_gene_g1383	0	0	0	0	0	0	0	0	0	0	0	0	0	0	0	0	PR domain zinc finger protein 14 (EC 2.1.1.-) (PR domain-containing protein 14)	GO:0000122; GO:0000902; GO:0000977; GO:0001708; GO:0001827; GO:0003700; GO:0003723; GO:0005634; GO:0005654; GO:0007281; GO:0007566; GO:0008168; GO:0009566; GO:0030718; GO:0031490; GO:0034972; GO:0035019; GO:0040037; GO:0043565; GO:0044030; GO:0046872; GO:0048873; GO:0060817; GO:1902093; GO:1902459
Pver_gene_g1384	0	0	0	0	0	0	0	0	0	0	0	0	0	0	0	0
Pver_gene_g1385	0	0	0	0	0	0	0	0	0	0	0	0	0	0	0	0	NA	NA
Pver_gene_g1386	0	0	0	0	0	0	0	0	0	0	0	0	0	0	0	0	Uncharacterized protein	GO:0016021
Pver_gene_g1387	0	0	0	0	0	0	0	0	0	0	0	0	0	0	0	0
Pver_gene_g1388	0	0	0	0	0	0	0	0	0	0	0	0	0	0	0	0	Transcription factor tau subunit sfc4 (TFIIIC subunit sfc4) (Transcription factor C subunit 4)	GO:0000127; GO:0000995; GO:0001004; GO:0003677; GO:0005634; GO:0005829; GO:0006383; GO:0006384
Pver_gene_g1389	0	0	0	0	0	0	0	0	0	0	0	0	0	0	0	0	Serine/arginine-rich splicing factor 3 (Pre-mRNA-splicing factor SRP20) (Splicing factor, arginine/serine-rich 3)	GO:0000381; GO:0000398; GO:0003723; GO:0005634; GO:0005654; GO:0005737; GO:0006405; GO:0006406; GO:0016607; GO:0031124; GO:0043274; GO:0045292; GO:0048024; GO:1990825; GO:1990830
Pver_gene_g1390	0	0	0	0	0	0	0	0	0	0	0	0	0	0	0	0	Eukaryotic translation initiation factor 2D (eIF2d) (Hepatocellular carcinoma-associated antigen 56) (Ligatin)	GO:0001731; GO:0003743; GO:0005737; GO:0005829; GO:0006886; GO:0016604; GO:0032790; GO:0038023; GO:0075522
Pver_gene_g1391	0	0	0	0	0	0	0	0	4	5	3	4	3	4	0	0	Fizzy-related protein homolog (Fzr) (Cdh1/Hct1 homolog)	GO:0005654; GO:0005680; GO:0006281; GO:0007049; GO:0008284; GO:0010997; GO:0016567; GO:0031145; GO:0031965; GO:0040020; GO:0045732; GO:0051301; GO:0070306; GO:0072425; GO:0090344; GO:0097027; GO:1904668
Pver_gene_g1392	0	0	0	0	0	0	0	0	0	0	0	0	0	0	0	0	Protein mab-21
Pver_gene_g1393	0	0	0	0	0	0	0	0	0	0	0	0	0	0	0	0	Protein mab-21
Pver_gene_g1394	0	0	0	0	0	0	0	0	0	0	0	0	0	0	0	0	Trimeric intracellular cation channel type 1B.2 (TRIC-1B.2) (TRIC-B2)	GO:0005267; GO:0005789; GO:0016021
Pver_gene_g1395	0	0	0	0	0	0	0	0	0	0	0	0	0	0	0	0	Probable rRNA-processing protein EBP2 (Nucleolar protein p40-like protein)	GO:0005730; GO:0042254
Pver_gene_g1396	0	0	0	0	0	0	0	0	0	0	0	0	0	0	0	0	Calcyphosin-like protein	GO:0005509; GO:0005737
Pver_gene_g1397	0	0	0	0	0	0	0	0	0	0	0	0	0	0	0	0	Origin recognition complex subunit 1	GO:0003677; GO:0003682; GO:0005524; GO:0005664; GO:0006260; GO:0046872
Pver_gene_g1398	0	0	0	0	0	0	0	0	0	0	0	0	0	0	0	0	NADH-cytochrome b5 reductase 1 (EC 1.6.2.2) (Microsomal cytochrome b reductase)	GO:0004128; GO:0005741; GO:0005789; GO:0016021
Pver_gene_g1399	0	0	0	0	0	0	0	0	0	0	0	0	0	0	0	0	Visual pigment-like receptor peropsin	GO:0001750; GO:0004930; GO:0005887; GO:0007186; GO:0007601; GO:0007602; GO:0008020; GO:0018298; GO:0071482
Pver_gene_g1400	21	87	2	13	0	0	0	0	1	1	0	0	0	0	0	0	Aldo-keto reductase family 1 member A1 (EC 1.1.1.2) (EC 1.1.1.33) (EC 1.1.1.372) (EC 1.1.1.54) (Alcohol dehydrogenase [NADP(+)]) (Aldehyde reductase) (Glucuronate reductase) (EC 1.1.1.19) (Glucuronolactone reductase) (EC 1.1.1.20)	GO:0004032; GO:0005829; GO:0008106; GO:0016324; GO:0016491; GO:0019726; GO:0019853; GO:0042840; GO:0044597; GO:0044598; GO:0045202; GO:0046185; GO:0047655; GO:0047939; GO:0047941; GO:0110095
Pver_gene_g1401	0	0	0	0	0	0	0	0	0	0	0	0	0	0	0	0	Uncharacterized protein
Pver_gene_g1402	0	0	0	0	0	0	0	0	0	0	0	0	0	0	0	0	Ribonucleoprotein PTB-binding 1 (Protein raver-1)	GO:0003723; GO:0005634; GO:0005737
Pver_gene_g1403	0	0	0	0	0	0	0	0	0	0	0	0	0	0	0	0	Protein LEG1 homolog	GO:0005615; GO:0007275
Pver_gene_g1404	0	0	0	0	0	0	0	0	0	0	0	0	0	0	0	0	Potassium channel subfamily K member 9 (Acid-sensitive potassium channel protein TASK-3) (TWIK-related acid-sensitive K(+) channel 3) (Two pore potassium channel KT3.2) (Two pore K(+) channel KT3.2)	GO:0005249; GO:0005886; GO:0005887; GO:0006813; GO:0008021; GO:0022841; GO:0030322; GO:0071805; GO:1990573
Pver_gene_g1405	9	41	1	8	0	0	0	0	0	0	0	0	0	0	0	0	Kinesin-like protein KIF2A	GO:0000922; GO:0003777; GO:0005524; GO:0005634; GO:0005737; GO:0005813; GO:0005871; GO:0005874; GO:0007018; GO:0007052; GO:0007399; GO:0008017; GO:0016887; GO:0030154; GO:0051301
Pver_gene_g1406	0	0	0	0	0	0	0	0	0	0	0	0	0	0	0	0	Protein-lysine methyltransferase METTL21D (EC 2.1.1.-) (Methyltransferase-like protein 21D) (VCP lysine methyltransferase) (VCP-KMT) (Valosin-containing protein lysine methyltransferase)	GO:0005737; GO:0005829; GO:0016279; GO:0018022; GO:0018023; GO:0032780; GO:0032991; GO:0051117
Pver_gene_g1407	0	0	0	0	0	0	0	0	0	0	0	0	0	0	0	0	Glucosidase 2 subunit beta (80K-H protein) (Glucosidase II subunit beta) (Protein kinase C substrate 60.1 kDa protein heavy chain) (PKCSH)	GO:0001701; GO:0001889; GO:0003723; GO:0005080; GO:0005509; GO:0005783; GO:0006491; GO:0006807; GO:0010977; GO:0017177; GO:0043231; GO:0044325; GO:0044877; GO:0051219; GO:0051291
Pver_gene_g1408	0	0	0	0	0	0	0	0	0	0	0	0	0	0	0	0	DnaJ homolog subfamily C member 14 (DnaJ protein homolog 3) (Dopamine receptor-interacting protein of 78 kDa) (DRIP78) (Human DnaJ protein 3) (hDj-3)	GO:0005789; GO:0015031; GO:0016020; GO:0016021
Pver_gene_g1409	15	71	2	8	0	0	0	0	3	4	0	0	0	0	0	0	InaD-like protein (Inadl protein) (Channel-interacting PDZ domain-containing protein) (Pals1-associated tight junction protein) (Protein associated to tight junctions)	GO:0005813; GO:0005829; GO:0005923; GO:0016324; GO:0030054; GO:0032991; GO:0034451; GO:0045177; GO:0048471
Pver_gene_g1410	0	0	0	0	0	0	0	0	0	0	0	0	0	0	0	0	Melatonin receptor type 1B-B (Mel-1B-R-B) (Mel1b receptor B) (Melatonin receptor Mel1b Z2.6-4) (zMel1b-1)	GO:0004930; GO:0005886; GO:0008502; GO:0016021; GO:0048511
Pver_gene_g1411	0	0	0	0	0	0	0	0	0	0	0	0	0	0	0	0
Pver_gene_g1412	0	0	0	0	0	0	0	0	0	0	0	0	0	0	0	0	Muscle, skeletal receptor tyrosine-protein kinase (EC 2.7.10.1) (Muscle-specific tyrosine-protein kinase receptor) (MuSK) (Muscle-specific kinase receptor)	GO:0001934; GO:0004713; GO:0004714; GO:0005524; GO:0005887; GO:0007169; GO:0007399; GO:0007528; GO:0007613; GO:0008582; GO:0010628; GO:0010976; GO:0014068; GO:0030054; GO:0031594; GO:0043235; GO:0043408; GO:0043410; GO:0045211; GO:0046777; GO:0046872; GO:0071340; GO:2000541
Pver_gene_g1413	0	0	0	0	0	0	0	0	0	0	0	0	0	0	0	0	DDB1- and CUL4-associated factor 15 isoform X1	GO:0016567
Pver_gene_g1414	0	0	0	0	0	0	0	0	0	0	0	0	0	0	0	0	Translation initiation factor eIF-2B subunit beta (S20I15) (eIF-2B GDP-GTP exchange factor subunit beta)	GO:0003743; GO:0005524; GO:0005525; GO:0005737; GO:0005851; GO:0006413; GO:0007417; GO:0014003; GO:0042552; GO:0050852
Pver_gene_g1415	0	0	0	0	0	0	0	0	0	0	0	0	0	0	0	0	Leishmanolysin-like peptidase (EC 3.4.24.-)	GO:0004222; GO:0005737; GO:0005811; GO:0005829; GO:0005925; GO:0007049; GO:0007155; GO:0008233; GO:0016020; GO:0046872; GO:0051301
Pver_gene_g1416	0	0	0	0	0	0	0	0	0	0	0	0	0	0	0	0	Uncharacterized protein	GO:0006004; GO:0016021; GO:0016757
Pver_gene_g1417	0	0	0	0	0	0	0	0	3	10	0	0	0	0	0	0	A disintegrin and metalloproteinase with thrombospondin motifs 6 (ADAM-TS 6) (ADAM-TS6) (ADAMTS-6) (EC 3.4.24.-)	GO:0003279; GO:0004222; GO:0005576; GO:0008237; GO:0035904; GO:0046872; GO:0060976
Pver_gene_g1418	0	0	0	0	0	0	0	0	0	0	0	0	0	0	0	0	Pancreatic lipase-related protein 2 (PL-RP2) (EC 3.1.1.26) (EC 3.1.1.3) (GPL) (Galactolipase)	GO:0004620; GO:0004806; GO:0005509; GO:0005615; GO:0006629; GO:0009395; GO:0019376; GO:0047372; GO:0047714; GO:0102549
Pver_gene_g1419	0	0	0	0	0	0	0	0	0	0	0	0	0	0	0	0	Uncharacterized protein	GO:0016021
Pver_gene_g1420	0	0	0	0	0	0	0	0	0	0	0	0	0	0	0	0	RNA-directed DNA polymerase from mobile element jockey	GO:0003676; GO:0003964; GO:0008270; GO:0015074
Pver_gene_g1421	0	0	0	0	0	0	0	0	0	0	0	0	0	0	0	0	DDE Tnp4 domain-containing protein
Pver_gene_g1422	0	0	0	0	0	0	0	0	0	0	0	0	0	0	0	0	Uncharacterized protein	GO:0016021
Pver_gene_g1423	0	0	0	0	0	0	0	0	0	0	0	0	0	0	0	0	Uncharacterized protein	GO:0016021
Pver_gene_g1424	0	0	0	0	0	0	0	0	0	0	0	0	0	0	0	0	Hydroxymethylglutaryl-CoA synthase, mitochondrial	GO:0004421; GO:0008299; GO:0016021
Pver_gene_g1425	0	0	0	0	0	0	0	0	0	0	0	0	0	0	0	0	Ubiquitin-conjugating enzyme E2 2 (EC 2.3.2.23) (E2 ubiquitin-conjugating enzyme 2) (Ubiquitin carrier protein 2) (Ubiquitin-conjugating enzyme E2-17 kDa 2) (Ubiquitin-protein ligase 2)	GO:0000209; GO:0004842; GO:0005524; GO:0005829; GO:0006281; GO:0006511; GO:0010228; GO:0033523; GO:0043161; GO:0061631
Pver_gene_g1426	0	0	0	0	0	0	0	0	0	0	0	0	0	0	0	0	Radial spoke head 1 homolog (Cancer/testis antigen 79) (CT79) (Male meiotic metaphase chromosome-associated acidic protein) (Meichroacidin) (Testis-specific gene A2 protein)	GO:0000794; GO:0001520; GO:0005634; GO:0005829; GO:0007286; GO:0031514; GO:0035082; GO:0051321; GO:0072687
Pver_gene_g1427	0	0	0	0	0	0	0	0	0	0	0	0	0	0	0	0	Probable dimethyladenosine transferase (EC 2.1.1.183) (DIM1 dimethyladenosine transferase 1 homolog) (DIM1 dimethyladenosine transferase 1-like) (Probable 18S rRNA (adenine(1779)-N(6)/adenine(1780)-N(6))-dimethyltransferase) (Probable 18S rRNA dimethylase) (Probable S-adenosylmethionine-6-N',N'-adenosyl(rRNA) dimethyltransferase)	GO:0000179; GO:0003723; GO:0005654; GO:0005730; GO:0005759; GO:0005829; GO:0031167; GO:0052909; GO:2000234
Pver_gene_g1428	0	0	0	0	0	0	0	0	0	0	0	0	0	0	0	0	PP2C-like domain-containing protein CG9801	GO:0003824
Pver_gene_g1429	0	0	0	0	0	0	0	0	0	0	0	0	0	0	0	0	PP2C-like domain-containing protein CG9801	GO:0003824
Pver_gene_g1430	0	0	0	0	0	0	0	0	0	0	0	0	0	0	0	0	Uncharacterized protein	GO:0016021
Pver_gene_g1431	0	0	0	0	0	0	0	0	0	0	0	0	0	0	0	0	Mesoderm induction early response protein 1 (Early response 1) (Er1) (Mi-er1) (Xmi-er1)	GO:0003677; GO:0005634; GO:0017053; GO:0031937; GO:0042826
Pver_gene_g1432	0	0	0	0	0	0	0	0	1	1	0	0	0	0	0	0	WD repeat-containing protein 78	GO:0002244; GO:0003341; GO:0005858; GO:0007018; GO:0045503; GO:0045504
Pver_gene_g1433	0	0	0	0	0	0	0	0	0	0	0	0	0	0	0	0	Uncharacterized protein
Pver_gene_g1434	0	0	0	0	0	0	0	0	0	0	0	0	0	0	0	0	Integrase catalytic domain-containing protein	GO:0003676; GO:0015074
Pver_gene_g1435	0	0	0	0	0	0	0	0	0	0	0	0	0	0	0	0	Kelch-like protein 2 (Mayven)	GO:0001726; GO:0003779; GO:0005737; GO:0005829; GO:0015629; GO:0016567; GO:0030027; GO:0031463; GO:0042802
Pver_gene_g1436	0	0	0	0	0	0	0	0	0	0	0	0	0	0	0	0	Kelch-like protein 2 (Mayven)	GO:0001726; GO:0003779; GO:0005737; GO:0005829; GO:0015629; GO:0016567; GO:0030027; GO:0031463; GO:0042802
Pver_gene_g1437	0	0	0	0	0	0	0	0	0	0	0	0	0	0	0	0	Kelch-like protein 2 (Mayven)	GO:0001726; GO:0003779; GO:0005737; GO:0005829; GO:0015629; GO:0016567; GO:0030027; GO:0031463; GO:0042802
Pver_gene_g1438	0	0	0	0	0	0	0	0	0	0	0	0	0	0	0	0	Kelch-like protein 12	GO:0000139; GO:0006513; GO:0006888; GO:0009952; GO:0014029; GO:0014032; GO:0016055; GO:0030127; GO:0030134; GO:0031463; GO:0048208; GO:0060028
Pver_gene_g1439	0	0	0	0	0	0	0	0	0	0	0	0	0	0	0	0	Kelch-like protein 3	GO:0003779; GO:0005829; GO:0005856; GO:0006511; GO:0016567; GO:0031463; GO:0050801; GO:0070294; GO:0070936; GO:0072156
Pver_gene_g1440	0	0	0	0	0	0	0	0	0	0	0	0	0	0	0	0	60S ribosomal protein L8	GO:0002181; GO:0003735; GO:0005730; GO:0005737; GO:0019843; GO:0022625; GO:0022626
Pver_gene_g1441	0	0	0	0	0	0	0	0	0	0	0	0	0	0	0	0	F-box-like/WD repeat-containing protein TBL1XR1 (Nuclear receptor corepressor/HDAC3 complex subunit TBLR1) (TBL1-related protein 1) (Transducin beta-like 1X-related protein 1)	GO:0000118; GO:0000122; GO:0001835; GO:0002021; GO:0003677; GO:0003714; GO:0005634; GO:0005654; GO:0006357; GO:0008013; GO:0010468; GO:0016042; GO:0016575; GO:0017053; GO:0035264; GO:0042393; GO:0043161; GO:0044212; GO:0045892; GO:0045893; GO:0045944; GO:0047485; GO:0050872; GO:0060612; GO:0060613; GO:0072686; GO:0090207; GO:0090263
Pver_gene_g1442	0	0	0	0	0	0	0	0	0	0	0	0	0	0	0	0	Heat shock 70 kDa protein 12A	GO:0005524; GO:0005634; GO:0005737
Pver_gene_g1443	0	0	0	0	0	0	0	0	0	0	0	0	0	0	0	0	MIEAP domain-containing protein	GO:0005741; GO:0035694
Pver_gene_g1444	0	0	0	0	0	0	0	0	0	0	0	0	0	0	0	0	Filamin-C (FLN-C) (ABP-280-like protein) (ABP-L) (Actin-binding-like protein) (Filamin-2) (Gamma-filamin)	GO:0003779; GO:0005737; GO:0005829; GO:0005886; GO:0008092; GO:0015629; GO:0016528; GO:0030018; GO:0030029; GO:0030506; GO:0042383; GO:0042802; GO:0048747
Pver_gene_g1445	0	0	0	0	0	0	0	0	0	0	0	0	0	0	0	0	Low density lipoprotein receptor adapter protein 1 (Autosomal recessive hypercholesterolemia protein homolog)	GO:0001540; GO:0001784; GO:0005102; GO:0005546; GO:0005737; GO:0005769; GO:0005829; GO:0005883; GO:0006898; GO:0008203; GO:0009898; GO:0009925; GO:0030159; GO:0030276; GO:0030424; GO:0031623; GO:0034383; GO:0035591; GO:0035612; GO:0035615; GO:0035650; GO:0042632; GO:0042982; GO:0043393; GO:0048260; GO:0050750; GO:0055037; GO:0071345; GO:0090118; GO:1903076; GO:1904707; GO:1905581; GO:1905602
Pver_gene_g1446	0	0	0	0	0	0	0	0	0	0	0	0	0	0	0	0	ATP-dependent RNA helicase DDX3X (EC 3.6.4.13) (D1Pas1-related sequence 2) (DEAD box RNA helicase DEAD3) (mDEAD3) (DEAD box protein 3, X-chromosomal) (Embryonic RNA helicase)	GO:0003677; GO:0003678; GO:0003723; GO:0003724; GO:0003924; GO:0005524; GO:0005634; GO:0005654; GO:0005737; GO:0005741; GO:0005829; GO:0005852; GO:0005886; GO:0006413; GO:0007059; GO:0007276; GO:0008134; GO:0008143; GO:0008190; GO:0008625; GO:0009615; GO:0010494; GO:0010501; GO:0010628; GO:0016055; GO:0016607; GO:0016887; GO:0017111; GO:0017148; GO:0022627; GO:0030154; GO:0030307; GO:0030308; GO:…
Pver_gene_g1447	6	18	2	5	0	0	0	0	3	4	1	2	0	0	0	0	TRAF2 and NCK-interacting protein kinase (EC 2.7.11.1)	GO:0001934; GO:0004672; GO:0004674; GO:0005524; GO:0005634; GO:0005654; GO:0005737; GO:0005829; GO:0005856; GO:0006468; GO:0007010; GO:0007256; GO:0016055; GO:0016324; GO:0023014; GO:0030033; GO:0031532; GO:0032147; GO:0035556; GO:0046777; GO:0048812; GO:0048814; GO:0055037; GO:0070062; GO:0072659; GO:0098793; GO:0098978; GO:0099092
Pver_gene_g1448	0	0	0	0	0	0	0	0	0	0	0	0	0	0	0	0	Uncharacterized protein	GO:0016021
Pver_gene_g1449	0	0	0	0	0	0	0	0	0	0	0	0	0	0	0	0	Conserved oligomeric Golgi complex subunit 3 (COG complex subunit 3) (Component of oligomeric Golgi complex 3)	GO:0005794; GO:0005801; GO:0005829; GO:0005886; GO:0006486; GO:0006886; GO:0006888; GO:0006890; GO:0006891; GO:0007030; GO:0017119; GO:0032580; GO:0033365; GO:0050821
Pver_gene_g1450	0	0	0	0	0	0	0	0	0	0	0	0	0	0	0	0	Proline-, glutamic acid- and leucine-rich protein 1 (Modulator of non-genomic activity of estrogen receptor)	GO:0003682; GO:0005737; GO:0035327; GO:0045944; GO:0071339; GO:0071391
Pver_gene_g1451	0	0	0	0	0	0	0	0	0	0	0	0	0	0	0	0	E3 ubiquitin-protein ligase rnf168 (EC 2.3.2.27) (RING finger protein 168) (RING-type E3 ubiquitin transferase rnf168)	GO:0000151; GO:0003682; GO:0004842; GO:0005634; GO:0006302; GO:0006511; GO:0006974; GO:0010212; GO:0016567; GO:0034244; GO:0035518; GO:0035861; GO:0036351; GO:0036352; GO:0042393; GO:0043130; GO:0045190; GO:0045739; GO:0046872; GO:0070530; GO:0070534; GO:0070535
Pver_gene_g1452	0	0	0	0	0	0	0	0	0	0	0	0	0	0	0	0	Glypican-5 [Cleaved into: Secreted glypican-5]	GO:0001523; GO:0005576; GO:0005615; GO:0005796; GO:0005886; GO:0006024; GO:0006027; GO:0009986; GO:0016021; GO:0016477; GO:0043202; GO:0046658; GO:0062023; GO:0090263; GO:1905475
Pver_gene_g1453	0	0	0	0	0	0	0	0	0	0	0	0	0	0	0	0	Glypican-6 [Cleaved into: Secreted glypican-6]	GO:0005615; GO:0009966; GO:0016477; GO:0046658; GO:0062023
Pver_gene_g1454	0	0	0	0	0	0	0	0	0	0	0	0	0	0	0	0	Presenilins-associated rhomboid-like protein, mitochondrial (EC 3.4.21.105) (Mitochondrial intramembrane cleaving protease PARL) [Cleaved into: P-beta (Pbeta)]	GO:0004252; GO:0005634; GO:0005739; GO:0005743; GO:0010821; GO:0016021
Pver_gene_g1455	0	0	0	0	0	0	0	0	0	0	0	0	0	0	0	0	Angiomotin-like protein 1 (junction-enriched and -associated protein) (JEAP)	GO:0001525; GO:0003365; GO:0005923; GO:0008180; GO:0016055; GO:0016324; GO:0030027; GO:0030036; GO:0030334; GO:0031410; GO:0035329; GO:0042802; GO:0043536
Pver_gene_g1456	0	0	0	0	0	0	0	0	0	0	0	0	0	0	0	0	Alpha-1,3-mannosyl-glycoprotein 4-beta-N-acetylglucosaminyltransferase A (EC 2.4.1.145) (N-glycosyl-oligosaccharide-glycoprotein N-acetylglucosaminyltransferase IVa) (GlcNAc-T IVa) (GnT-IVa) (N-acetylglucosaminyltransferase IVa) (UDP-N-acetylglucosamine: alpha-1,3-D-mannoside beta-1,4-N-acetylglucosaminyltransferase IVa)	GO:0000139; GO:0005783; GO:0005793; GO:0005795; GO:0006487; GO:0008375; GO:0008454; GO:0016021; GO:0046872
Pver_gene_g1457	0	0	0	0	0	0	0	0	0	0	0	0	0	0	0	0	Transcription initiation factor TFIID subunit 6 (Transcription initiation factor TFIID 70 kDa subunit) (TAF(II)70) (TAFII-70) (TAFII70) (Transcription initiation factor TFIID 80 kDa subunit) (TAF(II)80) (TAFII-80) (TAFII80) (p80)	GO:0000124; GO:0003677; GO:0003700; GO:0005634; GO:0005654; GO:0005669; GO:0005829; GO:0006325; GO:0006352; GO:0006366; GO:0006367; GO:0008285; GO:0017162; GO:0032991; GO:0033276; GO:0043065; GO:0045786; GO:0046695; GO:0046982; GO:0051123; GO:0060261; GO:0071339; GO:2001244
Pver_gene_g1458	0	0	0	0	0	0	0	0	0	0	0	0	0	0	0	0	Centrosome-associated protein 350 (Cep350)	GO:0005634; GO:0005737; GO:0005813; GO:0005814; GO:0005819; GO:0008017; GO:0034453; GO:0042995
Pver_gene_g1459	63	218	7	13	2	4	0	0	8	13	0	0	0	0	0	0	EF-hand domain-containing family member C2	GO:0005623; GO:0010975
Pver_gene_g1460	0	0	0	0	0	0	0	0	0	0	0	0	0	0	0	0	Myosin-9 (Cellular myosin heavy chain, type A) (Myosin heavy chain 9) (Myosin heavy chain, non-muscle IIa) (Non-muscle myosin heavy chain A) (NMMHC-A) (Non-muscle myosin heavy chain IIa) (NMMHC II-a) (NMMHC-IIA)	GO:0000146; GO:0000212; GO:0001525; GO:0001701; GO:0001725; GO:0001726; GO:0001768; GO:0001772; GO:0001778; GO:0001931; GO:0003723; GO:0003774; GO:0003779; GO:0005178; GO:0005516; GO:0005524; GO:0005623; GO:0005634; GO:0005737; GO:0005819; GO:0005826; GO:0005829; GO:0005886; GO:0005903; GO:0005913; GO:0005925; GO:0006509; GO:0006911; GO:0007229; GO:0007520; GO:0008360; GO:0015031; GO:0015629; GO:…
Pver_gene_g1461	0	0	0	0	0	0	0	0	0	0	0	0	0	0	0	0	Protein turtle homolog A (Immunoglobulin superfamily member 9A) (IgSF9A)	GO:0005886; GO:0007156; GO:0007411; GO:0016021; GO:0016358; GO:0030054; GO:0030424; GO:0030425; GO:0050807; GO:0060077; GO:0070593; GO:0098632
Pver_gene_g1462	0	0	0	0	0	0	0	0	0	0	0	0	0	0	0	0	RNA-binding protein 7 (RNA-binding motif protein 7)	GO:0000381; GO:0003723; GO:0003727; GO:0005634; GO:0005654; GO:0007409; GO:0021693
Pver_gene_g1463	0	0	0	0	0	0	0	0	0	0	0	0	0	0	0	0	DDB1- and CUL4-associated factor 8 (WD repeat-containing protein 42A)	GO:0005634; GO:0005737
Pver_gene_g1464	0	0	0	0	0	0	0	0	0	0	0	0	0	0	0	0	Serine/threonine-protein phosphatase 5 (EC 3.1.3.16) (LePP5)	GO:0004722; GO:0005634; GO:0005789; GO:0005829; GO:0016021; GO:0016607; GO:0031965; GO:0046872
Pver_gene_g1465	0	0	0	0	0	0	0	0	0	0	0	0	0	0	0	0	26S proteasome non-ATPase regulatory subunit 9 (26S proteasome regulatory subunit p27) (Transactivating protein Bridge-1)	GO:0003713; GO:0005634; GO:0005737; GO:0008022; GO:0008540; GO:0032024; GO:0043425; GO:0045893; GO:0045944; GO:0046676; GO:0070682; GO:0097050
Pver_gene_g1466	10	41	1	1	0	0	0	0	0	0	0	0	0	0	0	0	Intraflagellar transport protein 57 homolog (Dermal papilla-derived protein 8) (Estrogen-related receptor beta-like protein 1) (HIP1-interacting protein) (MHS4R2)	GO:0001843; GO:0001947; GO:0003677; GO:0005794; GO:0005813; GO:0005929; GO:0005930; GO:0006915; GO:0006919; GO:0007224; GO:0030992; GO:0032391; GO:0035735; GO:0036064; GO:0042073; GO:0042981; GO:0044292; GO:0044458; GO:0050680; GO:0060972; GO:0097542; GO:1905515
Pver_gene_g1467	0	0	0	0	0	0	0	0	0	0	0	0	0	0	0	0	Short stature homeobox protein (Pseudoautosomal homeobox-containing osteogenic protein) (Short stature homeobox-containing protein)	GO:0000790; GO:0000981; GO:0001228; GO:0001501; GO:0003700; GO:0005654; GO:0006366; GO:0043231; GO:0043565; GO:0045944
Pver_gene_g1468	0	0	0	0	0	0	0	0	0	0	0	0	0	0	0	0	Calponin homology domain-containing protein DDB_G0272472
Pver_gene_g1469	0	0	0	0	0	0	0	0	0	0	0	0	0	0	0	0	Uncharacterized protein
Pver_gene_g1470	0	0	0	0	0	0	0	0	1	1	0	0	0	0	0	0	Putative uncharacterized oxidoreductase C513.07 (EC 1.1.1.-)	GO:0005623; GO:0005634; GO:0005829; GO:0016491; GO:0016616; GO:0043892; GO:0050662; GO:0140041
Pver_gene_g1471	0	0	0	0	0	0	0	0	0	0	0	0	0	0	0	0	Putative diacyglycerol O-acyltransferase Mb3154c (EC 2.3.1.20) (Putative triacylglycerol synthase Mb3154c)	GO:0004144; GO:0006071; GO:0019432
Pver_gene_g1472	0	0	0	0	0	0	0	0	0	0	0	0	0	0	0	0	Kidney mitochondrial carrier protein 1 (Solute carrier family 25 member 30)	GO:0005743; GO:0006839; GO:0016021
Pver_gene_g1473	0	0	0	0	0	0	0	0	0	0	0	0	0	0	0	0	G2/mitotic-specific cyclin-B3	GO:0000079; GO:0000307; GO:0005634; GO:0005737; GO:0006468; GO:0010389; GO:0016538; GO:0019901; GO:0044772; GO:0051301
Pver_gene_g1474	0	0	0	0	0	0	0	0	0	0	0	0	0	0	0	0	Uncharacterized protein
Pver_gene_g1475	0	0	0	0	0	0	0	0	0	0	0	0	0	0	0	0	Leucine-rich repeat-containing protein 47	GO:0003723; GO:0004826
Pver_gene_g1476	0	0	0	0	0	0	0	0	0	0	0	0	0	0	0	0	Peroxisome assembly protein 12 (Peroxin-12)	GO:0005779; GO:0007031; GO:0008022; GO:0008270; GO:0016558
Pver_gene_g1477	0	0	0	0	0	0	0	0	0	0	0	0	0	0	0	0	Uncharacterized protein
Pver_gene_g1478	0	0	0	0	0	0	0	0	0	0	0	0	0	0	0	0	Signal transducing adapter molecule 2 (STAM-2) (Epidermal growth factor receptor-associated protein with SH3 and TAM domain)	GO:0006886; GO:0007165; GO:0017124; GO:0030139; GO:0031901
Pver_gene_g1479	0	0	0	0	0	0	0	0	0	0	0	0	0	0	0	0	Heat shock cognate 71 kDa protein (Heat shock 70 kDa protein 8)	GO:0000974; GO:0001664; GO:0001786; GO:0001916; GO:0001917; GO:0003723; GO:0005102; GO:0005524; GO:0005634; GO:0005681; GO:0005730; GO:0005737; GO:0005764; GO:0005765; GO:0005770; GO:0005776; GO:0005829; GO:0005874; GO:0005882; GO:0005886; GO:0006397; GO:0006457; GO:0006606; GO:0006986; GO:0008021; GO:0008088; GO:0008134; GO:0008380; GO:0009986; GO:0010628; GO:0010667; GO:0014069; GO:0016192; GO:…
Pver_gene_g1480	0	0	0	0	0	0	0	0	0	0	0	0	0	0	0	0	L-glutamine:2-deoxy-scyllo-inosose aminotransferase (L-glutamine:DOI aminotransferase) (EC 2.6.1.100) (L-glutamine:3-amino-2,3-dideoxy-scyllo-inosose aminotransferase) (L-glutamine:amino-DOI aminotransferase) (EC 2.6.1.101)	GO:0008483; GO:0017000
Pver_gene_g1481	0	0	0	0	0	0	0	0	0	0	0	0	0	0	0	0	Cilia- and flagella-associated protein 65 (Coiled-coil domain-containing protein 108)	GO:0003723; GO:0005886; GO:0016021; GO:0031514
Pver_gene_g1482	0	0	0	0	0	0	0	0	0	0	0	0	0	0	0	0	Dual adapter for phosphotyrosine and 3-phosphotyrosine and 3-phosphoinositide (hDAPP1) (B lymphocyte adapter protein Bam32) (B-cell adapter molecule of 32 kDa)	GO:0005543; GO:0005547; GO:0005829; GO:0005886; GO:0006470; GO:0007165; GO:0043325
Pver_gene_g1483	0	0	0	0	0	0	0	0	0	0	0	0	0	0	0	0	Thioredoxin-related transmembrane protein 2-A	GO:0005623; GO:0016021; GO:0045454
Pver_gene_g1484	0	0	0	0	0	0	0	0	0	0	0	0	0	0	0	0	Protein Wnt-3a (XWnt-3a)	GO:0005102; GO:0005615; GO:0014033; GO:0051091; GO:0060070
Pver_gene_g1485	0	0	0	0	0	0	0	0	0	0	0	0	0	0	0	0	Restin homolog (Cytoplasmic linker protein 190) (Microtubule-binding protein 190) (d-CLIP-190)	GO:0000776; GO:0003779; GO:0005794; GO:0005875; GO:0005876; GO:0007349; GO:0008017; GO:0030424; GO:0035371; GO:0044295; GO:0045169; GO:0051010; GO:0070854
Pver_gene_g1486	0	0	0	0	0	0	0	0	0	0	0	0	0	0	0	0	Eukaryotic translation initiation factor 2A (eIF-2A)	GO:0000049; GO:0003743; GO:0006413; GO:0022627; GO:0043022
Pver_gene_g1487	0	0	0	0	0	0	0	0	0	0	0	0	0	0	0	0	Neurogenic locus notch homolog protein 1 (Notch 1) (xOTCH) [Cleaved into: Notch 1 extracellular truncation (NEXT); Notch 1 intracellular domain (NICD)]	GO:0000122; GO:0001525; GO:0005509; GO:0005654; GO:0005886; GO:0016021; GO:0030154; GO:0038023; GO:0050793; GO:0060271; GO:0061314
Pver_gene_g1488	0	0	0	0	0	0	0	0	0	0	0	0	0	0	0	0	von Willebrand factor D and EGF domain-containing protein	GO:0005102; GO:0005576; GO:0009986; GO:0048856
Pver_gene_g1489	0	0	0	0	0	0	0	0	0	0	0	0	0	0	0	0	Tubulin alpha-1A chain (Alpha-tubulin 3) (Tubulin B-alpha-1) (Tubulin alpha-3 chain) [Cleaved into: Detyrosinated tubulin alpha-1A chain]	GO:0000226; GO:0000278; GO:0003924; GO:0005200; GO:0005525; GO:0005737; GO:0005874; GO:0005881; GO:0007017; GO:0031594; GO:0036464; GO:0050807; GO:0055037
Pver_gene_g1490	0	0	0	0	0	0	0	0	0	0	0	0	0	0	0	0	Tubulin alpha-1A chain (Alpha-tubulin 3) (Tubulin B-alpha-1) (Tubulin alpha-3 chain) [Cleaved into: Detyrosinated tubulin alpha-1A chain]	GO:0000226; GO:0000278; GO:0003924; GO:0005200; GO:0005525; GO:0005737; GO:0005874; GO:0005881; GO:0007017; GO:0031594; GO:0036464; GO:0050807; GO:0055037
Pver_gene_g1491	0	0	0	0	0	0	0	0	0	0	0	0	0	0	0	0
Pver_gene_g1492	0	0	0	0	0	0	0	0	0	0	0	0	0	0	0	0	Hydroxyproline O-galactosyltransferase GALT3 (EC 2.4.1.-) (Beta-1,3-galactosyltransferase 16)	GO:0000139; GO:0005794; GO:0010405; GO:0016021; GO:0018258; GO:0030246; GO:0048354; GO:0080147; GO:1990714
Pver_gene_g1493	0	0	0	0	0	0	0	0	0	0	0	0	0	0	0	0	Zinc finger protein 330 homolog (Nucleolar autoantigen 36 homolog)	GO:0000775; GO:0005730; GO:0008270; GO:0030496; GO:0035167
Pver_gene_g1494	0	0	0	0	0	0	0	0	0	0	0	0	0	0	0	0	Probable G-protein coupled receptor No9	GO:0004935; GO:0005886; GO:0016021
Pver_gene_g1495	0	0	0	0	0	0	0	0	0	0	0	0	0	0	0	0	Testis-expressed protein 43
Pver_gene_g1496	0	0	0	0	0	0	0	0	0	0	0	0	0	0	0	0	Melanopsin-A (Mammalian-like melanopsin) (Melanopsin-M) (Opsin-4-A) (Opsin-4M)	GO:0005887; GO:0007186; GO:0007601; GO:0007602; GO:0008020; GO:0009881; GO:0018298; GO:0071482
Pver_gene_g1497	27	132	8	47	3	16	0	0	6	19	0	0	0	0	0	0	Protein CNPPD1 (Cyclin Pas1/PHO80 domain-containing protein 1)	GO:0000079; GO:0016021; GO:0019901
Pver_gene_g1498	0	0	0	0	0	0	0	0	0	0	0	0	0	0	0	0	Signal-induced proliferation-associated 1-like protein 2 (SIPA1-like protein 2)	GO:0005096; GO:0051056
Pver_gene_g1499	5	22	1	4	0	0	0	0	1	1	0	0	0	0	0	0	Potassium voltage-gated channel subfamily F member 1 (Voltage-gated potassium channel subunit Kv5.1) (kH1)	GO:0005249; GO:0005267; GO:0005886; GO:0006813; GO:0008076; GO:0016021; GO:0034765; GO:0051260; GO:0071805
Pver_gene_g1500	0	0	0	0	0	0	0	0	0	0	0	0	0	0	0	0	Uncharacterized protein	GO:0016021
Pver_gene_g1501	0	0	0	0	0	0	0	0	0	0	0	0	0	0	0	0	Uncharacterized protein
Pver_gene_g1502	0	0	0	0	0	0	0	0	0	0	0	0	0	0	0	0	Uncharacterized protein
Pver_gene_g1503	0	0	0	0	0	0	0	0	0	0	0	0	0	0	0	0	Protein Wnt-10a	GO:0005109; GO:0005615; GO:0016055; GO:0030182; GO:0042476; GO:0045165
Pver_gene_g1504	0	0	0	0	0	0	0	0	0	0	0	0	0	0	0	0	Protein Wnt-6	GO:0001658; GO:0005109; GO:0005576; GO:0005615; GO:0005788; GO:0005796; GO:0005886; GO:0009798; GO:0009986; GO:0010628; GO:0016055; GO:0030182; GO:0030666; GO:0031012; GO:0042475; GO:0045165; GO:0045893; GO:0060684; GO:0061303; GO:0070062; GO:0070172; GO:0071300; GO:0072079
Pver_gene_g1505	0	0	0	0	0	0	0	0	0	0	0	0	0	0	0	0	Protein Wnt-1	GO:0005109; GO:0005615; GO:0006915; GO:0009953; GO:0016055; GO:0030182; GO:0030509; GO:0031334; GO:0045165; GO:0048263
Pver_gene_g1506	0	0	0	0	0	0	0	0	0	0	0	0	0	0	0	0
Pver_gene_g1508	0	0	0	0	0	0	0	0	0	0	0	0	0	0	0	0	Monocarboxylate transporter 10 (MCT 10) (Aromatic amino acid transporter 1) (Solute carrier family 16 member 10) (T-type amino acid transporter 1)	GO:0005887; GO:0006590; GO:0008028; GO:0015173; GO:0015349; GO:0016323; GO:0030054; GO:0043231; GO:0070327; GO:0070460
Pver_gene_g1509_gene_g1507	0	0	0	0	0	0	0	0	0	0	0	0	0	0	0	0	Zinc finger protein 106 (Zfp-106) (H3a minor histocompatibility antigen) (Son of insulin receptor mutant) (Zinc finger protein 474)	GO:0001515; GO:0003723; GO:0005730; GO:0005829; GO:0008286; GO:0016020; GO:0016607; GO:0017124; GO:0046872
Pver_gene_g1510	0	0	0	0	0	0	0	0	0	0	0	0	0	0	0	0	Monocarboxylate transporter 10 (MCT 10) (Aromatic amino acid transporter 1) (Solute carrier family 16 member 10) (T-type amino acid transporter 1)	GO:0005886; GO:0005887; GO:0006590; GO:0006865; GO:0008028; GO:0015171; GO:0015173; GO:0015349; GO:0015801; GO:0016323; GO:0030054; GO:0043231; GO:0070460
Pver_gene_g1511	0	0	0	0	0	0	0	0	0	0	0	0	0	0	0	0	Monocarboxylate transporter 10 (MCT 10) (Solute carrier family 16 member 10)	GO:0005887; GO:0008028; GO:0015173; GO:0015349
Pver_gene_g1512	0	0	0	0	0	0	0	0	0	0	0	0	0	0	0	0	Monocarboxylate transporter 10 (MCT 10) (Solute carrier family 16 member 10)	GO:0005887; GO:0008028; GO:0015173; GO:0015349
Pver_gene_g1513	0	0	0	0	0	0	0	0	0	0	0	0	0	0	0	0	Homeobox protein goosecoid	GO:0000977; GO:0000981; GO:0001227; GO:0005634; GO:0007275; GO:0042803; GO:0045892; GO:0046982
Pver_gene_g1514	0	0	0	0	0	0	0	0	0	0	0	0	0	0	0	0	PHD finger protein 10 (BRG1-associated factor 45a) (BAF45a)	GO:0000123; GO:0000790; GO:0004402; GO:0005634; GO:0007399; GO:0042393; GO:0045892; GO:0045944; GO:0046872; GO:0071564; GO:1990403
Pver_gene_g1515	0	0	0	0	0	0	0	0	0	0	0	0	0	0	0	0	Homeobox protein OTX2-A (xOTX2-A) (Orthodenticle 2-A) (Orthodenticle-A-like protein A)	GO:0003700; GO:0005634; GO:0007275; GO:0043565; GO:0045893
Pver_gene_g1516	0	0	0	0	0	0	0	0	0	0	0	0	0	0	0	0	Homeobox protein OTX1 B (zOtx1) (Orthodenticle homolog 1 B)	GO:0003406; GO:0003700; GO:0005634; GO:0042472; GO:0043565; GO:0060875
Pver_gene_g1517	0	0	0	0	0	0	0	0	0	0	0	0	0	0	0	0	Homeobox protein otx5-A (Orthodenticle homolog 5-A) (Xotx5)	GO:0003700; GO:0005634; GO:0009952; GO:0042706; GO:0043565; GO:0045872; GO:0045893; GO:0045944
Pver_gene_g1518	0	0	0	0	0	0	0	0	0	0	0	0	0	0	0	0	Homeobox protein OTX1 (Orthodenticle homolog 1)	GO:0000978; GO:0001228; GO:0005634; GO:0006357; GO:0009952; GO:0022037; GO:0030900; GO:0030901; GO:0042472; GO:0045944; GO:0048852
Pver_gene_g1519	0	0	0	0	0	0	0	0	0	0	0	0	0	0	0	0	Homeobox protein OTX2-A (xOTX2-A) (Orthodenticle 2-A) (Orthodenticle-A-like protein A)	GO:0003700; GO:0005634; GO:0007275; GO:0043565; GO:0045893
Pver_gene_g1520	0	0	0	0	0	0	0	0	0	0	0	0	0	0	0	0	Armadillo repeat-containing protein 4	GO:0003341; GO:0003356; GO:0005930; GO:0007368; GO:0007507; GO:0021591; GO:0036158; GO:0097546
Pver_gene_g1521	0	0	0	0	0	0	0	0	0	0	0	0	0	0	0	0	Small glutamine-rich tetratricopeptide repeat-containing protein alpha (Alpha-SGT) (Small glutamine-rich protein with tetratricopeptide repeats 1)	GO:0005634; GO:0005829; GO:0006620; GO:0016020; GO:0030433; GO:0042802; GO:0043621; GO:0061077; GO:0071816; GO:0072380; GO:0098793; GO:0098850; GO:1903070; GO:1903071; GO:1903646; GO:1904288; GO:2000059
Pver_gene_g1522	0	0	0	0	0	0	0	0	0	0	0	0	0	0	0	0	Secretory immunoglobulin A-binding protein EsiB	GO:0009405; GO:0009986; GO:0019862; GO:0046872; GO:0050777; GO:1902564
Pver_gene_g1523	0	0	0	0	0	0	0	0	0	0	0	0	0	0	0	0	Hsp70-Hsp90 organizing protein 1 (AtHop1) (Stress-induced-phosphoprotein 1) (STI1)	GO:0005576; GO:0005634; GO:0005829; GO:0051131; GO:0051879; GO:0070678
Pver_gene_g1524	0	0	0	0	0	0	0	0	0	0	0	0	0	0	0	0	Small glutamine-rich tetratricopeptide repeat-containing protein 2	GO:0005634; GO:0005829; GO:0006620; GO:0016020; GO:0016192; GO:0030433; GO:0032991; GO:0072380; GO:1903646
Pver_gene_g1525	0	0	0	0	0	0	0	0	0	0	0	0	0	0	0	0	Serine/threonine/tyrosine-protein kinase HT1 (EC 2.7.10.1) (EC 2.7.11.1) (High leaf temperature protein 1)	GO:0004672; GO:0004674; GO:0004714; GO:0005524; GO:0005886; GO:0010119; GO:0046777; GO:0071244; GO:0090333; GO:2000030
Pver_gene_g1526	0	0	0	0	0	0	0	0	0	0	0	0	0	0	0	0	Serine/threonine/tyrosine-protein kinase HT1 (EC 2.7.10.1) (EC 2.7.11.1) (High leaf temperature protein 1)	GO:0004672; GO:0004674; GO:0004714; GO:0005524; GO:0005886; GO:0010119; GO:0046777; GO:0071244; GO:0090333; GO:2000030
Pver_gene_g1527	0	0	0	0	0	0	0	0	0	0	0	0	0	0	0	0
Pver_gene_g1528	0	0	0	0	0	0	0	0	0	0	0	0	0	0	0	0	Dehydrogenase/reductase SDR family member 7 (EC 1.1.-.-) (Retinal short-chain dehydrogenase/reductase 4) (retSDR4) (Short chain dehydrogenase/reductase family 34C member 1)	GO:0016020; GO:0016491
Pver_gene_g1529	0	0	0	0	0	0	0	0	0	0	0	0	0	0	0	0	Retinoschisin (X-linked juvenile retinoschisis protein homolog)	GO:0005576; GO:0005886; GO:0007155; GO:0007601; GO:0008289; GO:0050896
Pver_gene_g1530	0	0	0	0	0	0	0	0	0	0	0	0	0	0	0	0	Tripartite motif-containing protein 45 (RING finger protein 99)	GO:0005654; GO:0005829; GO:0008270; GO:0045171; GO:0060348
Pver_gene_g1531	0	0	0	0	0	0	0	0	0	0	0	0	0	0	0	0	Tripartite motif-containing protein 2 (EC 2.3.2.27) (E3 ubiquitin-protein ligase TRIM2) (RING-type E3 ubiquitin transferase TRIM2)	GO:0000209; GO:0004842; GO:0005737; GO:0008270; GO:0043161; GO:0043523; GO:0061630
Pver_gene_g1532	0	0	0	0	0	0	0	0	0	0	0	0	0	0	0	0	Tripartite motif-containing protein 2 (EC 2.3.2.27) (E3 ubiquitin-protein ligase TRIM2) (RING-type E3 ubiquitin transferase TRIM2)	GO:0000209; GO:0004842; GO:0005737; GO:0008270; GO:0043161; GO:0043523; GO:0061630
Pver_gene_g1533	0	0	0	0	0	0	0	0	0	0	0	0	0	0	0	0
Pver_gene_g1534	0	0	0	0	0	0	0	0	0	0	0	0	0	0	0	0	EGF-like domain-containing protein	GO:0016021
Pver_gene_g1535	0	0	0	0	0	0	0	0	0	0	0	0	0	0	0	0	EGF-like domain-containing protein	GO:0016021
Pver_gene_g1536	0	0	0	0	0	0	0	0	0	0	0	0	0	0	0	0	EGF-like domain-containing protein	GO:0016021
Pver_gene_g1537	0	0	0	0	0	0	0	0	0	0	0	0	0	0	0	0	Ras-related protein RAB1BV	GO:0003924; GO:0005525; GO:0005886
Pver_gene_g1538	0	0	0	0	0	0	0	0	0	0	0	0	0	0	0	0	Ras-related protein RAB1BV	GO:0003924; GO:0005525; GO:0005886
Pver_gene_g1539	0	0	0	0	0	0	0	0	0	0	0	0	0	0	0	0	Mothers against decapentaplegic homolog 3 (MAD homolog 3) (Mad3) (Mothers against DPP homolog 3) (SMAD family member 3) (SMAD 3) (Smad3)	GO:0000122; GO:0000790; GO:0000978; GO:0000987; GO:0001102; GO:0001228; GO:0001657; GO:0001666; GO:0001707; GO:0001756; GO:0001889; GO:0001947; GO:0002076; GO:0002520; GO:0003700; GO:0003712; GO:0005160; GO:0005518; GO:0005623; GO:0005634; GO:0005637; GO:0005654; GO:0005667; GO:0005737; GO:0005829; GO:0005886; GO:0006919; GO:0006955; GO:0007050; GO:0007179; GO:0007183; GO:0007492; GO:0008270; GO:…
Pver_gene_g1540	0	0	0	0	0	0	0	0	0	0	0	0	0	0	0	0	MAGUK p55 subfamily member 7 (Protein humpback)	GO:0005912; GO:0005923; GO:0016020
Pver_gene_g1541	0	0	0	0	0	0	0	0	0	0	0	0	0	0	0	0	Protein FAM207A	GO:0000462; GO:0005730; GO:0030686; GO:0030688
Pver_gene_g1542	0	0	0	0	0	0	0	0	0	0	0	0	0	0	0	0	NACHT, LRR and PYD domains-containing protein 3	GO:0000139; GO:0002374; GO:0002674; GO:0002830; GO:0005524; GO:0005576; GO:0005634; GO:0005737; GO:0005783; GO:0006919; GO:0006954; GO:0008134; GO:0032088; GO:0032611; GO:0032621; GO:0032736; GO:0032753; GO:0032754; GO:0042802; GO:0043280; GO:0043565; GO:0044546; GO:0045087; GO:0045630; GO:0045944; GO:0050701; GO:0050713; GO:0050718; GO:0050830; GO:0051092; GO:0051607; GO:0071222; GO:0071224; GO:…
Pver_gene_g1543	0	0	0	0	0	0	0	0	0	0	0	0	0	0	0	0	Tubulin-specific chaperone C (Tubulin-folding cofactor C) (CFC)	GO:0000902; GO:0003924; GO:0005737; GO:0007023; GO:0015631; GO:0032391
Pver_gene_g1544	0	0	0	0	0	0	0	0	0	0	0	0	0	0	0	0	YLP motif-containing protein 1 (Nuclear protein ZAP3) (ZAP113)	GO:0003723; GO:0005634; GO:0005654; GO:0005829; GO:0016607; GO:0032204
Pver_gene_g1545	0	0	0	0	0	0	0	0	0	0	0	0	0	0	0	0	Eukaryotic translation initiation factor 3 subunit K (eIF3k) (eIF-3 p25)	GO:0001732; GO:0003743; GO:0005852; GO:0006446; GO:0016282; GO:0033290; GO:0043022
Pver_gene_g1546	1	2	0	0	0	0	0	0	0	0	0	0	0	0	0	0	Forkhead box protein A2 (FoxA2)	GO:0000981; GO:0001707; GO:0005634; GO:0006357; GO:0008134; GO:0009653; GO:0019904; GO:0030154; GO:0043565; GO:0045893
Pver_gene_g1547	0	0	0	0	0	0	0	0	0	0	0	0	0	0	0	0	Homeobox protein H2.0	GO:0005634; GO:0006355; GO:0007275; GO:0043565
Pver_gene_g1548	0	0	0	0	0	0	0	0	0	0	0	0	0	0	0	0	Omega-6 fatty acid desaturase, endoplasmic reticulum isozyme 1 (EC 1.14.19.-)	GO:0005789; GO:0006636; GO:0016021; GO:0016491
Pver_gene_g1549	0	0	0	0	0	0	0	0	0	0	0	0	0	0	0	0	Uncharacterized protein
Pver_gene_g1550	0	0	0	0	0	0	0	0	0	0	0	0	0	0	0	0	Neurogenic locus notch homolog protein 4 (Notch 4) (hNotch4) [Cleaved into: Notch 4 extracellular truncation; Notch 4 intracellular domain]	GO:0000139; GO:0001569; GO:0001709; GO:0001763; GO:0001886; GO:0001944; GO:0005112; GO:0005509; GO:0005576; GO:0005634; GO:0005654; GO:0005789; GO:0005829; GO:0005886; GO:0005887; GO:0006367; GO:0007221; GO:0009986; GO:0030097; GO:0030154; GO:0030879; GO:0035278; GO:0038023; GO:0042060; GO:0045596; GO:0045602; GO:0045747; GO:0045893; GO:0046982
Pver_gene_g1551	0	0	0	0	0	0	0	0	0	0	0	0	0	0	0	0	Activin receptor type-1 (EC 2.7.11.30) (Activin receptor type I) (ACTR-I) (Serine/threonine-protein kinase receptor R1) (SKR1) (TGF-B superfamily receptor type I) (TSR-I)	GO:0000082; GO:0001525; GO:0001569; GO:0001655; GO:0001701; GO:0001702; GO:0001707; GO:0001755; GO:0002526; GO:0003143; GO:0003181; GO:0003183; GO:0003203; GO:0003274; GO:0003289; GO:0004672; GO:0004674; GO:0004675; GO:0005025; GO:0005524; GO:0005886; GO:0005887; GO:0006468; GO:0007179; GO:0007281; GO:0007368; GO:0007369; GO:0007498; GO:0007507; GO:0009968; GO:0010862; GO:0016361; GO:0018107; GO:…
Pver_gene_g1552	0	0	0	0	0	0	0	0	0	0	0	0	0	0	0	0	Small integral membrane protein 15	GO:0016021
Pver_gene_g1553	0	0	0	0	0	0	0	0	0	0	0	0	0	0	0	0	UPF0577 protein KIAA1324-like homolog (Estrogen-induced gene 121-like protein) (EIG121L)	GO:0016021
Pver_gene_g1554	0	0	0	0	0	0	0	0	0	0	0	0	0	0	0	0	Prostaglandin E2 receptor EP3 subtype (PGE receptor EP3 subtype) (PGE2 receptor EP3 subtype) (Prostanoid EP3 receptor)	GO:0004957; GO:0005623; GO:0005886; GO:0006954; GO:0007189; GO:0007200; GO:0007204; GO:0014827; GO:0016021; GO:0060455
Pver_gene_g1555	0	0	0	0	0	0	0	0	0	0	0	0	0	0	0	0	Ectonucleotide pyrophosphatase/phosphodiesterase family member 5 (E-NPP 5) (NPP-5) (EC 3.1.-.-)	GO:0005886; GO:0007154; GO:0016020; GO:0016021; GO:0016787; GO:0046872
Pver_gene_g1556	0	0	0	0	0	0	0	0	0	0	0	0	0	0	0	0	Solute carrier family 35 member F5	GO:0016021
Pver_gene_g1557	0	0	0	0	0	0	0	0	0	0	0	0	0	0	0	0	Stonin-1 (Stoned B-like factor)	GO:0005737; GO:0006897; GO:0016020; GO:0030100
Pver_gene_g1558	0	0	0	0	0	0	0	0	0	0	0	0	0	0	0	0	Pre-mRNA-splicing factor CWC22 homolog (Nucampholin homolog)	GO:0000398; GO:0003723; GO:0005634; GO:0005681; GO:0016607; GO:0071005; GO:0071006; GO:0071007; GO:0071013
Pver_gene_g1559	0	0	0	0	0	0	0	0	0	0	0	0	0	0	0	0	Predicted protein	GO:0005829; GO:0046890
Pver_gene_g1560	38	114	4	10	1	2	0	0	30	196	3	3	1	1	0	0	Disco-interacting protein 2 homolog A (DIP2 homolog A)	GO:0003824; GO:0005634; GO:0007275; GO:0009986; GO:0010629; GO:0042981
Pver_gene_g1561	0	0	0	0	0	0	0	0	0	0	0	0	0	0	0	0	Protein sidekick-1	GO:0005886; GO:0007156; GO:0007416; GO:0010842; GO:0016021; GO:0030054; GO:0042802; GO:0045202; GO:0045216; GO:0048148; GO:0060998
Pver_gene_g1562	0	0	0	0	0	0	0	0	0	0	0	0	0	0	0	0	Uncharacterized protein	GO:0016021
Pver_gene_g1563	0	0	0	0	0	0	0	0	0	0	0	0	0	0	0	0	Uncharacterized protein	GO:0016021
Pver_gene_g1564	0	0	0	0	0	0	0	0	0	0	0	0	0	0	0	0	Uncharacterized protein	GO:0016021
Pver_gene_g1565	0	0	0	0	0	0	0	0	0	0	0	0	0	0	0	0	Uncharacterized protein	GO:0016021
Pver_gene_g1566	0	0	0	0	0	0	0	0	0	0	0	0	0	0	0	0	Uncharacterized protein
Pver_gene_g1567	0	0	0	0	0	0	0	0	0	0	0	0	0	0	0	0	PHD-type domain-containing protein	GO:0046872
Pver_gene_g1568	0	0	0	0	0	0	0	0	0	0	0	0	0	0	0	0	Uncharacterized protein
Pver_gene_g1569	0	0	0	0	0	0	0	0	0	0	0	0	0	0	0	0
Pver_gene_g1570	0	0	0	0	0	0	0	0	0	0	0	0	0	0	0	0	Reverse transcriptase domain-containing protein
Pver_gene_g1571	0	0	0	0	0	0	0	0	0	0	0	0	0	0	0	0	Uncharacterized protein (Fragment)	GO:0016021
Pver_gene_g1572	0	0	0	0	0	0	0	0	0	0	0	0	0	0	0	0	Uncharacterized protein	GO:0016021
Pver_gene_g1573	0	0	0	0	0	0	0	0	0	0	0	0	0	0	0	0
Pver_gene_g1574	0	0	0	0	0	0	0	0	0	0	0	0	0	0	0	0
Pver_gene_g1575	0	0	0	0	0	0	0	0	0	0	0	0	0	0	0	0	Uncharacterized protein
Pver_gene_g1576	0	0	0	0	0	0	0	0	0	0	0	0	0	0	0	0	Uncharacterized protein
Pver_gene_g1577	0	0	0	0	0	0	0	0	0	0	0	0	0	0	0	0
Pver_gene_g1578	0	0	0	0	0	0	0	0	0	0	0	0	0	0	0	0	Extracellular calcium-sensing receptor (CaSR) (Parathyroid cell calcium-sensing receptor) (PCaR1) (RaKCaR)	GO:0001503; GO:0002931; GO:0004930; GO:0005178; GO:0005509; GO:0005513; GO:0005623; GO:0005634; GO:0005737; GO:0005886; GO:0005887; GO:0006874; GO:0006915; GO:0007186; GO:0007193; GO:0007200; GO:0007254; GO:0008284; GO:0009986; GO:0010038; GO:0010628; GO:0014070; GO:0016020; GO:0016323; GO:0016324; GO:0016597; GO:0019901; GO:0030424; GO:0032024; GO:0032781; GO:0032782; GO:0035729; GO:0038023; GO:…
Pver_gene_g1579	0	0	0	0	0	0	0	0	0	0	0	0	0	0	0	0	Sialate O-acetylesterase (EC 3.1.1.53) (H-Lse) (Sialic acid-specific 9-O-acetylesterase)	GO:0001681; GO:0002682; GO:0005615; GO:0005764; GO:0005975; GO:0070062
Pver_gene_g1580	1	1	1	1	0	0	0	0	1	1	1	1	1	1	1	1	Dynein regulatory complex subunit 4 (Growth arrest-specific protein 11) (GAS-11) (Growth arrest-specific protein 8) (GAS-8)	GO:0003351; GO:0005576; GO:0005794; GO:0005874; GO:0005929; GO:0005930; GO:0007368; GO:0007420; GO:0008017; GO:0008285; GO:0017137; GO:0030317; GO:0031514; GO:0034613; GO:0035082; GO:0036064; GO:0036126; GO:0045880; GO:0060294; GO:1903566; GO:1904526
Pver_gene_g1581	0	0	0	0	0	0	0	0	0	0	0	0	0	0	0	0	E3 ubiquitin-protein ligase MYLIP (EC 2.3.2.27) (Inducible degrader of the LDL-receptor) (Idol) (Myosin regulatory light chain interacting protein) (MIR) (RING-type E3 ubiquitin transferase MYLIP)	GO:0000209; GO:0004842; GO:0005829; GO:0005856; GO:0005886; GO:0006511; GO:0007399; GO:0008092; GO:0010977; GO:0010989; GO:0016567; GO:0031648; GO:0032802; GO:0032803; GO:0042632; GO:0045732; GO:0046872; GO:0061630
Pver_gene_g1582	0	0	0	0	0	0	0	0	0	0	0	0	0	0	0	0	Potassium voltage-gated channel subfamily A member 2 (Shaker-related potassium channel tsha1) (Trout shaker 1) (Voltage-gated potassium channel subunit Kv1.2)	GO:0005249; GO:0005251; GO:0005887; GO:0008076; GO:0019228; GO:0034765; GO:0044224; GO:0051260; GO:0071805
Pver_gene_g1583	0	0	0	0	0	0	0	0	0	0	0	0	0	0	0	0	Protein arginine N-methyltransferase 5 (PRMT5) (EC 2.1.1.320) (72 kDa ICln-binding protein) (Histone-arginine N-methyltransferase PRMT5) (Jak-binding protein 1) (Shk1 kinase-binding protein 1 homolog) (SKB1 homolog) (SKB1Hs) [Cleaved into: Protein arginine N-methyltransferase 5, N-terminally processed]	GO:0000387; GO:0002039; GO:0003714; GO:0005634; GO:0005654; GO:0005737; GO:0005794; GO:0005829; GO:0006353; GO:0007088; GO:0008168; GO:0008327; GO:0008469; GO:0016274; GO:0018216; GO:0032922; GO:0034709; GO:0034969; GO:0035097; GO:0035243; GO:0035246; GO:0042118; GO:0042802; GO:0043021; GO:0043985; GO:0044020; GO:0044030; GO:0045596; GO:0046982; GO:0048714; GO:0070372; GO:0070888; GO:0090161; GO:…
Pver_gene_g1584	0	0	0	0	0	0	0	0	0	0	0	0	0	0	0	0	Heart- and neural crest derivatives-expressed protein 2 (Deciduum, heart, autonomic nervous system and neural crest derivatives-expressed protein 2) (dHAND)	GO:0000790; GO:0000977; GO:0000981; GO:0001228; GO:0001525; GO:0001701; GO:0001947; GO:0001967; GO:0003007; GO:0003219; GO:0003253; GO:0003266; GO:0003278; GO:0003680; GO:0005634; GO:0005667; GO:0006355; GO:0007507; GO:0007512; GO:0008134; GO:0010463; GO:0010613; GO:0010628; GO:0010629; GO:0010667; GO:0014032; GO:0032991; GO:0033613; GO:0034103; GO:0042475; GO:0042733; GO:0042803; GO:0043066; GO:…
Pver_gene_g1585	0	0	0	0	0	0	0	0	0	0	0	0	0	0	0	0	Raftlin (Raft-linking protein)	GO:0001765; GO:0002457; GO:0003725; GO:0005737; GO:0005768; GO:0005769; GO:0005886; GO:0032596; GO:0032620; GO:0032991; GO:0033227; GO:0034138; GO:0040010; GO:0043330; GO:0045121; GO:0050852; GO:0050853; GO:1903044
Pver_gene_g1586	0	0	0	0	0	0	0	0	0	0	0	0	0	0	0	0	Fatty acid 2-hydroxylase (EC 1.14.18.-) (Fatty acid alpha-hydroxylase)	GO:0001949; GO:0005506; GO:0005789; GO:0006633; GO:0006679; GO:0006682; GO:0016020; GO:0016021; GO:0020037; GO:0030258; GO:0032286; GO:0032287; GO:0042127; GO:0042634; GO:0044857; GO:0046513; GO:0061436; GO:0080132
Pver_gene_g1587	5	13	1	1	0	0	0	0	0	0	0	0	0	0	0	0	Alanine--tRNA ligase, cytoplasmic (EC 6.1.1.7) (Alanyl-tRNA synthetase) (AlaRS)	GO:0000049; GO:0002161; GO:0002196; GO:0004813; GO:0005524; GO:0005737; GO:0005739; GO:0005829; GO:0006400; GO:0006419; GO:0008270; GO:0016597; GO:0021680; GO:0043524; GO:0045182; GO:0050885; GO:0050905; GO:0070143; GO:0140018
Pver_gene_g1588	0	0	0	0	0	0	0	0	0	0	0	0	0	0	0	0	Transmembrane protein with metallophosphoesterase domain (EC 3.1.-.-)	GO:0016021; GO:0016787; GO:0046872
Pver_gene_g1589	0	0	0	0	0	0	0	0	0	0	0	0	0	0	0	0	NEDD8-activating enzyme E1 catalytic subunit (EC 6.2.1.-) (NEDD8-activating enzyme E1C) (Ubiquitin-activating enzyme E1C) (Ubiquitin-like modifier-activating enzyme 3) (Ubiquitin-activating enzyme 3)	GO:0005524; GO:0007049; GO:0019781; GO:0045116
Pver_gene_g1590	0	0	0	0	0	0	0	0	0	0	0	0	0	0	0	0	NAD-dependent protein deacetylase SRT1 (EC 2.3.1.286) (Regulatory protein SIR2 homolog 1) (SIR2-like protein 1)	GO:0000122; GO:0004407; GO:0005634; GO:0009873; GO:0016740; GO:0043970; GO:0046872; GO:0070403; GO:0070932
Pver_gene_g1591	0	0	0	0	0	0	0	0	0	0	0	0	0	0	0	0	Protein NLRC3	GO:0005524; GO:0005737; GO:0005829; GO:0007249; GO:0014067; GO:0031396; GO:0032088; GO:0032496; GO:0032687; GO:0032688; GO:0032691; GO:0032695; GO:0032715; GO:0032720; GO:0034451; GO:0035556; GO:0036312; GO:0042110; GO:0043124; GO:0043231; GO:0045824; GO:0048147; GO:0048471; GO:0050680; GO:0050728; GO:1900016; GO:1900226; GO:1901223
Pver_gene_g1592	0	0	0	0	0	0	0	0	0	0	0	0	0	0	0	0	Xylulose kinase (Xylulokinase) (EC 2.7.1.17)	GO:0004856; GO:0005524; GO:0005829; GO:0005997; GO:0016310; GO:0042732
Pver_gene_g1593	0	0	0	0	0	0	0	0	0	0	0	0	0	0	0	0	Mediator of RNA polymerase II transcription subunit 10 (Mediator complex subunit 10)	GO:0003712; GO:0016592; GO:0019827; GO:0045944
Pver_gene_g1594	0	0	0	0	0	0	0	0	0	0	0	0	0	0	0	0	PRELI domain containing protein 3B (BCR/ABL-regulated protein) (Protein slowmo homolog 2)	GO:0005758
Pver_gene_g1595	14	27	1	5	0	0	0	0	2	2	0	0	0	0	0	0	Negative elongation factor D (NELF-D) (TH1-like protein)	GO:0003723; GO:0005634; GO:0045892
Pver_gene_g1596	0	0	0	0	0	0	0	0	0	0	0	0	0	0	0	0	Hatching enzyme (HE) (HEZ) (EC 3.4.24.12) (Envelysin) (Sea-urchin-hatching proteinase) [Cleaved into: Hatching enzyme 18 kDa form]	GO:0004222; GO:0008270; GO:0031012
Pver_gene_g1597	0	0	0	0	0	0	0	0	0	0	0	0	0	0	0	0	Endoglucanase 4 (EC 3.2.1.4) (Cellulase 4) (EG-IV) (Endo-1,4-beta-glucanase 4)	GO:0005576; GO:0008810; GO:0030245; GO:0030248
Pver_gene_g1598	0	0	0	0	0	0	0	0	0	0	0	0	0	0	0	0	RNA-binding Raly-like protein	GO:0003723; GO:0005634; GO:0042802
Pver_gene_g1599	0	0	0	0	0	0	0	0	0	0	0	0	0	0	0	0	Pre-mRNA-splicing factor cwf2 (Complexed with cdc5 protein 2) (Pre-mRNA-processing protein 3)	GO:0000387; GO:0000974; GO:0005634; GO:0005681; GO:0007049; GO:0017070; GO:0036002; GO:0045292; GO:0046872; GO:0071006; GO:0071007; GO:0071014
Pver_gene_g1600	0	0	0	0	0	0	0	0	0	0	0	0	0	0	0	0	Differentially expressed in FDCP 8 homolog (DEF-8)	GO:0032418; GO:0035556; GO:0045780; GO:0046872; GO:1900029
Pver_gene_g1601	0	0	0	0	0	0	0	0	0	0	0	0	0	0	0	0	M-phase phosphoprotein 6	GO:0000176; GO:0000178; GO:0000460; GO:0003723; GO:0005634; GO:0005654; GO:0005730; GO:0005829; GO:0006364
Pver_gene_g1602	0	0	0	0	0	0	0	0	0	0	0	0	0	0	0	0	Transmembrane protein 64	GO:0005623; GO:0005783; GO:0016021; GO:0043462; GO:0045600; GO:0045668; GO:0045672; GO:0045780; GO:0051480; GO:0090090
Pver_gene_g1603	0	0	0	0	0	0	0	0	0	0	0	0	0	0	0	0	Methyltransferase-like protein 9 (DORA reverse strand protein) (DREV)
Pver_gene_g1604	0	0	0	0	0	0	0	0	0	0	0	0	0	0	0	0	Maltase 2 (EC 3.2.1.20)	GO:0032450
Pver_gene_g1605	0	0	0	0	0	0	0	0	0	0	0	0	0	0	0	0	PI-PLC X domain-containing protein At5g67130	GO:0005886; GO:0006629; GO:0008081; GO:0009536; GO:0046658
Pver_gene_g1606	0	0	0	0	0	0	0	0	0	0	0	0	0	0	0	0	Glutathione synthetase (GSH synthetase) (GSH-S) (EC 6.3.2.3) (Glutathione synthase)	GO:0000287; GO:0004363; GO:0005524; GO:0005829; GO:0006520; GO:0006750; GO:0006979; GO:0007399; GO:0007568; GO:0009410; GO:0016594; GO:0031667; GO:0034612; GO:0042802; GO:0042803; GO:0043200; GO:0043295; GO:0046686; GO:0070062
Pver_gene_g1607	5	5	2	2	0	0	0	0	0	0	0	0	0	0	0	0	Kinesin-like protein KIF15 (Kinesin-related protein KRP180)	GO:0003777; GO:0005524; GO:0005737; GO:0005819; GO:0005871; GO:0005874; GO:0007018; GO:0008017; GO:0016887
Pver_gene_g1608	0	0	0	0	0	0	0	0	0	0	0	0	0	0	0	0	Beta-1,4-N-acetylgalactosaminyltransferase 3 (Beta4GalNAc-T3) (Beta4GalNAcT3) (EC 2.4.1.244) (Beta-1,4-N-acetylgalactosaminyltransferase III) (N-acetyl-beta-glucosaminyl-glycoprotein 4-beta-N-acetylgalactosaminyltransferase 2) (NGalNAc-T2)	GO:0005794; GO:0008376; GO:0016021; GO:0032580; GO:0033842; GO:0043231
Pver_gene_g1609	0	0	0	0	0	0	0	0	0	0	0	0	0	0	0	0	Transmembrane protein with metallophosphoesterase domain (EC 3.1.-.-)	GO:0016021; GO:0016787; GO:0046872
Pver_gene_g1610	3	8	3	8	2	6	0	0	0	0	0	0	0	0	0	0	Kelch-like protein 12 (CUL3-interacting protein 1)	GO:0000139; GO:0006513; GO:0006888; GO:0014029; GO:0014032; GO:0016055; GO:0030127; GO:0030134; GO:0031463; GO:0034451; GO:0042802; GO:0043231; GO:0048208
Pver_gene_g1611	10	30	2	8	0	0	0	0	1	1	0	0	0	0	0	0	Transcription initiation factor TFIID subunit 4 (RNA polymerase II TBP-associated factor subunit C) (TBP-associated factor 4) (Transcription initiation factor TFIID 130 kDa subunit) (TAF(II)130) (TAFII-130) (TAFII130) (Transcription initiation factor TFIID 135 kDa subunit) (TAF(II)135) (TAFII-135) (TAFII135)	GO:0000790; GO:0001541; GO:0003677; GO:0003700; GO:0003713; GO:0005654; GO:0005669; GO:0005829; GO:0006352; GO:0006366; GO:0006367; GO:0008134; GO:0016032; GO:0017162; GO:0032991; GO:0033276; GO:0045893; GO:0045944; GO:0046982; GO:0071339; GO:1901796
Pver_gene_g1612	0	0	0	0	0	0	0	0	0	0	0	0	0	0	0	0	RING finger and SPRY domain-containing protein 1	GO:0005576; GO:0046872
Pver_gene_g1613	0	0	0	0	0	0	0	0	0	0	0	0	0	0	0	0	Xaa-Pro dipeptidase (X-Pro dipeptidase) (EC 3.4.13.9) (Imidodipeptidase) (Peptidase D) (Proline dipeptidase) (Prolidase)	GO:0004177; GO:0008233; GO:0008237; GO:0030145; GO:0030574; GO:0102009
Pver_gene_g1614	8	26	0	0	0	0	0	0	0	0	0	0	0	0	0	0	Protein C8orf37 homolog	GO:0001917; GO:0005737; GO:0005829; GO:0008594; GO:0097546
Pver_gene_g1615	5	8	2	5	1	2	0	0	1	1	0	0	0	0	0	0	Eukaryotic translation initiation factor 6 (eIF-6) (B4 integrin interactor) (CAB) (p27(BBP))	GO:0000054; GO:0003743; GO:0005634; GO:0005638; GO:0005654; GO:0005730; GO:0005737; GO:0005829; GO:0005882; GO:0006110; GO:0030687; GO:0032868; GO:0035195; GO:0035278; GO:0042256; GO:0042273; GO:0042304; GO:0043022; GO:0043023; GO:0045652; GO:0045727; GO:1902626; GO:2000377
Pver_gene_g1616	0	0	0	0	0	0	0	0	0	0	0	0	0	0	0	0	Sodium/hydrogen exchanger 8 (Na(+)/H(+) exchanger 8) (NHE-8) (Solute carrier family 9 member 8)	GO:0000139; GO:0005623; GO:0005794; GO:0006811; GO:0015385; GO:0015386; GO:0016021; GO:0051453; GO:0071805
Pver_gene_g1617	0	0	0	0	0	0	0	0	0	0	0	0	0	0	0	0	DUF4793 domain-containing protein	GO:0016021
Pver_gene_g1618	0	0	0	0	0	0	0	0	0	0	0	0	0	0	0	0	DnaJ homolog subfamily A member 2 (Cell cycle progression restoration gene 3 protein) (Dnj3) (Dj3) (HIRA-interacting protein 4) (Renal carcinoma antigen NY-REN-14)	GO:0001671; GO:0005524; GO:0005829; GO:0008284; GO:0009408; GO:0016020; GO:0031072; GO:0042026; GO:0046872; GO:0051082; GO:0051087; GO:0070062
Pver_gene_g1619	0	0	0	0	0	0	0	0	0	0	0	0	0	0	0	0	Peptidase M20 domain-containing protein 2 (Aminoacylase-1-like protein 2)	GO:0005654; GO:0006508; GO:0016805; GO:0032268
Pver_gene_g1620	0	0	0	0	0	0	0	0	0	0	0	0	0	0	0	0	REJ domain-containing protein	GO:0016021
Pver_gene_g1621	0	0	0	0	0	0	0	0	0	0	0	0	0	0	0	0	Uncharacterized protein	GO:0016021
Pver_gene_g1623	0	0	0	0	0	0	0	0	0	0	0	0	0	0	0	0	Tolloid-like protein 1 (EC 3.4.24.-) (Metalloprotease xolloid-like) (Xenopus tolloid-like protein 1) (Xlr)	GO:0004222; GO:0005509; GO:0005576; GO:0007275; GO:0008270; GO:0030154
Pver_gene_g1624	0	0	0	0	0	0	0	0	0	0	0	0	0	0	0	0	G-protein coupled receptor GRL101	GO:0004930; GO:0005886; GO:0016021
Pver_gene_g1625	0	0	0	0	0	0	0	0	0	0	0	0	0	0	0	0	T-cell immunomodulatory protein (Protein TIP) (Integrin-alpha FG-GAP repeat-containing protein 1) (Linkin) (Fragment)	GO:0005576; GO:0005886; GO:0016021
Pver_gene_g1626	0	0	0	0	0	0	0	0	0	0	0	0	0	0	0	0	Suppressor of cytokine signaling 6 (SOCS-6)	GO:0001772; GO:0005942; GO:0009968; GO:0010498; GO:0016567; GO:0035556; GO:0040008; GO:0046854; GO:0046935; GO:0050868
Pver_gene_g1627	0	0	0	0	0	0	0	0	0	0	0	0	0	0	0	0	Ubiquinone biosynthesis protein COQ9, mitochondrial	GO:0005743; GO:0006744; GO:0008289; GO:0042803
Pver_gene_g1628	0	0	0	0	0	0	0	0	0	0	0	0	0	0	0	0	Uncharacterized protein
Pver_gene_g1629	0	0	0	0	0	0	0	0	0	0	0	0	0	0	0	0	TNF receptor-associated factor 6 (Fragment)	GO:0008270
Pver_gene_g1630	0	0	0	0	0	0	0	0	0	0	0	0	0	0	0	0	Nuclear mitotic apparatus protein 1 (Nuclear mitotic apparatus protein) (NuMA protein)	GO:0000132; GO:0000139; GO:0000922; GO:0001578; GO:0005623; GO:0005634; GO:0005654; GO:0005694; GO:0005737; GO:0005813; GO:0005829; GO:0005876; GO:0005938; GO:0007059; GO:0008017; GO:0008022; GO:0015631; GO:0016328; GO:0016363; GO:0019897; GO:0019904; GO:0030425; GO:0030513; GO:0030953; GO:0031116; GO:0031616; GO:0032388; GO:0032991; GO:0035091; GO:0035371; GO:0036449; GO:0043025; GO:0044877; GO:…
Pver_gene_g1631	31	213	1	10	0	0	0	0	1	23	0	0	0	0	0	0	Ragulator complex protein LAMTOR1 (Late endosomal/lysosomal adaptor and MAPK and MTOR activator 1) (Lipid raft adaptor protein p18)	GO:0001558; GO:0001919; GO:0005085; GO:0005764; GO:0005765; GO:0005886; GO:0007032; GO:0007040; GO:0010872; GO:0010874; GO:0016197; GO:0031902; GO:0032008; GO:0032418; GO:0034613; GO:0042632; GO:0043410; GO:0045121; GO:0051020; GO:0060090; GO:0060620; GO:0071230; GO:0071986
Pver_gene_g1632	0	0	0	0	0	0	0	0	0	0	0	0	0	0	0	0	E3 ubiquitin-protein ligase TRIM71 (EC 2.3.2.27) (Protein lin-41 homolog) (RING-type E3 ubiquitin transferase TRIM71) (Tripartite motif-containing protein 71)	GO:0000082; GO:0000209; GO:0000932; GO:0004842; GO:0008270; GO:0008543; GO:0010586; GO:0021915; GO:0035198; GO:0035278; GO:0043161; GO:0051865; GO:0060964; GO:0061630; GO:0072089; GO:2000177
Pver_gene_g1633	0	0	0	0	0	0	0	0	0	0	0	0	0	0	0	0	E3 ubiquitin-protein ligase TRIM71 (EC 2.3.2.27) (Protein lin-41 homolog) (RING-type E3 ubiquitin transferase TRIM71) (Tripartite motif-containing protein 71)	GO:0000082; GO:0000209; GO:0000932; GO:0004842; GO:0008270; GO:0008543; GO:0010586; GO:0010608; GO:0021915; GO:0035196; GO:0035198; GO:0035278; GO:0043161; GO:0051865; GO:0060964; GO:0061630; GO:0072089; GO:2000177
Pver_gene_g1634	0	0	0	0	0	0	0	0	0	0	0	0	0	0	0	0	RING finger protein nhl-1	GO:0000209; GO:0004842; GO:0016567; GO:0043161; GO:0046872; GO:0061630
Pver_gene_g1635	0	0	0	0	0	0	0	0	0	0	0	0	0	0	0	0	Tripartite motif-containing protein 3 (Brain-expressed RING finger protein) (RING finger protein 22) (RING finger protein 97)	GO:0000209; GO:0005737; GO:0005769; GO:0005794; GO:0007399; GO:0008022; GO:0008270; GO:0015031; GO:0030425; GO:0043161; GO:0061630
Pver_gene_g1636	0	0	0	0	0	0	0	0	0	0	0	0	0	0	0	0	RNA-binding protein 48	GO:0003723; GO:0005654
Pver_gene_g1637	0	0	0	0	0	0	0	0	0	0	0	0	0	0	0	0	Probable C-mannosyltransferase DPY19L1 (EC 2.4.1.-) (Dpy-19-like protein 1) (Protein dpy-19 homolog 1)	GO:0000030; GO:0005637; GO:0016020; GO:0016021; GO:0018406
Pver_gene_g1638	0	0	0	0	0	0	0	0	0	0	0	0	0	0	0	0	A-kinase anchor protein 9 (AKAP-9) (A-kinase anchor protein 350 kDa) (AKAP 350) (hgAKAP 350) (A-kinase anchor protein 450 kDa) (AKAP 450) (AKAP 120-like protein) (Centrosome- and Golgi-localized PKN-associated protein) (CG-NAP) (Protein hyperion) (Protein kinase A-anchoring protein 9) (PRKA9) (Protein yotiao)	GO:0000086; GO:0003677; GO:0005102; GO:0005794; GO:0005795; GO:0005801; GO:0005813; GO:0005829; GO:0005856; GO:0007020; GO:0007165; GO:0007194; GO:0007268; GO:0008076; GO:0010389; GO:0015459; GO:0031116; GO:0033138; GO:0034237; GO:0043025; GO:0043231; GO:0044307; GO:0044325; GO:0051602; GO:0051661; GO:0060090; GO:0060306; GO:0060307; GO:0061337; GO:0071320; GO:0086091; GO:0097060; GO:0097711; GO:…
Pver_gene_g1639	0	0	0	0	0	0	0	0	0	0	0	0	0	0	0	0	A-kinase anchor protein 9	GO:0003677; GO:0007165; GO:0016301; GO:0060090
Pver_gene_g1640	0	0	0	0	0	0	0	0	0	0	0	0	0	0	0	0	26S proteasome non-ATPase regulatory subunit 11 (26S proteasome regulatory subunit RPN6)	GO:0005198; GO:0005634; GO:0005829; GO:0006511; GO:0008541; GO:0022624; GO:0043248; GO:0048863
Pver_gene_g1641	0	0	0	0	0	0	0	0	0	0	0	0	0	0	0	0	Uncharacterized protein	GO:0004129; GO:0016021
Pver_gene_g1642	0	0	0	0	0	0	0	0	0	0	0	0	0	0	0	0	Collagen-like protein 6	GO:0019012
Pver_gene_g1643	0	0	0	0	0	0	0	0	0	0	0	0	0	0	0	0	Tripartite motif-containing protein 45 (RING finger protein 99)	GO:0005654; GO:0005829; GO:0008270; GO:0045171; GO:0060348
Pver_gene_g1644	0	0	0	0	0	0	0	0	0	0	0	0	0	0	0	0	E3 ubiquitin-protein ligase TRIM71 (EC 2.3.2.27) (Protein lin-41 homolog) (RING-type E3 ubiquitin transferase TRIM71) (Tripartite motif-containing protein 71)	GO:0000082; GO:0000209; GO:0000932; GO:0004842; GO:0008270; GO:0008543; GO:0010586; GO:0021915; GO:0035198; GO:0035278; GO:0043161; GO:0051865; GO:0060964; GO:0061630; GO:0072089; GO:2000177
Pver_gene_g1645	0	0	0	0	0	0	0	0	0	0	0	0	0	0	0	0	E3 ubiquitin-protein ligase TRIM71 (EC 2.3.2.27) (Protein lin-41 homolog) (RING-type E3 ubiquitin transferase TRIM71) (Tripartite motif-containing protein 71)	GO:0000082; GO:0000209; GO:0000932; GO:0004842; GO:0008270; GO:0008543; GO:0010586; GO:0010608; GO:0021915; GO:0035196; GO:0035198; GO:0035278; GO:0043161; GO:0051865; GO:0060964; GO:0061630; GO:0072089; GO:2000177
Pver_gene_g1646	0	0	0	0	0	0	0	0	0	0	0	0	0	0	0	0	Tripartite motif-containing protein 2 (EC 2.3.2.27) (E3 ubiquitin-protein ligase TRIM2) (RING-type E3 ubiquitin transferase TRIM2)	GO:0004842; GO:0005737; GO:0008270; GO:0043523
Pver_gene_g1647	35	142	11	48	4	18	0	0	28	305	5	33	2	16	0	0	1-phosphatidylinositol 3-phosphate 5-kinase (Phosphatidylinositol 3-phosphate 5-kinase) (EC 2.7.1.150) (FYVE finger-containing phosphoinositide kinase) (PIKfyve) (Phosphatidylinositol 3-phosphate 5-kinase type III) (PIPkin-III) (Type III PIP kinase) (p235)	GO:0000139; GO:0000285; GO:0005524; GO:0005829; GO:0005911; GO:0008270; GO:0010008; GO:0012506; GO:0016308; GO:0030659; GO:0031410; GO:0031901; GO:0031902; GO:0032288; GO:0034504; GO:0035556; GO:0042147; GO:0043231; GO:0045121; GO:0048471; GO:0052810; GO:2000785
Pver_gene_g1648	0	0	0	0	0	0	0	0	0	0	0	0	0	0	0	0	Tripartite motif-containing protein 2 (EC 2.3.2.27) (E3 ubiquitin-protein ligase TRIM2) (RING-type E3 ubiquitin transferase TRIM2)	GO:0004842; GO:0005737; GO:0008270; GO:0043523
Pver_gene_g1649	0	0	0	0	0	0	0	0	0	0	0	0	0	0	0	0	E3 ubiquitin-protein ligase TRIM56 (EC 2.3.2.27) (RING-type E3 ubiquitin transferase TRIM56) (Tripartite motif-containing protein 56)	GO:0004842; GO:0005737; GO:0008270; GO:0032608; GO:0034340; GO:0045087; GO:0046597; GO:0051607; GO:0061630; GO:0070534; GO:1902187
Pver_gene_g1650	0	0	0	0	0	0	0	0	0	0	0	0	0	0	0	0	E3 ubiquitin-protein ligase TRIM71 (EC 2.3.2.27) (Protein lin-41 homolog) (RING-type E3 ubiquitin transferase TRIM71) (Tripartite motif-containing protein 71)	GO:0000082; GO:0000209; GO:0000932; GO:0001843; GO:0004842; GO:0008270; GO:0008543; GO:0010586; GO:0010608; GO:0017148; GO:0021915; GO:0030371; GO:0035196; GO:0035198; GO:0035278; GO:0043161; GO:0051246; GO:0051865; GO:0060964; GO:0061158; GO:0061630; GO:0071310; GO:0072089; GO:2000177; GO:2000637
Pver_gene_g1651	89	335	8	37	3	14	0	0	50	519	6	62	1	2	0	0	1-phosphatidylinositol 3-phosphate 5-kinase FAB1 (Phosphatidylinositol 3-phosphate 5-kinase) (EC 2.7.1.150) (Type III PIP kinase) (PIPkin-III)	GO:0000285; GO:0000329; GO:0005524; GO:0005739; GO:0010008; GO:0032266; GO:0046854; GO:0046872; GO:0070772
Pver_gene_g1653	0	0	0	0	0	0	0	0	0	0	0	0	0	0	0	0	Arginine-hydroxylase NDUFAF5, mitochondrial (EC 1.-.-.-) (NADH dehydrogenase [ubiquinone] 1 alpha subcomplex assembly factor 5) (Putative methyltransferase NDUFAF5) (EC 2.1.1.-)	GO:0005739; GO:0005743; GO:0008168; GO:0016491; GO:0030961; GO:0031314; GO:0032259; GO:0032981
Pver_gene_g1654	0	0	0	0	0	0	0	0	0	0	0	0	0	0	0	0	Uncharacterized protein
Pver_gene_g1655	0	0	0	0	0	0	0	0	0	0	0	0	0	0	0	0	Serine hydrolase RBBP9 (EC 3.-.-.-) (B5T-overexpressed gene protein) (Protein BOG) (Retinoblastoma-binding protein 10) (RBBP-10) (Retinoblastoma-binding protein 9) (RBBP-9)	GO:0005654; GO:0016787; GO:0042127
Pver_gene_g1656	0	0	0	0	0	0	0	0	0	0	0	0	0	0	0	0	Rap1 GTPase-GDP dissociation stimulator 1 (Exchange factor smgGDS) (SMG GDS protein) (SMG P21 stimulatory GDP/GTP exchange protein)	GO:0005096; GO:0005739; GO:0005783; GO:0005829; GO:0014829; GO:0031034; GO:0032471; GO:0043547; GO:0051561; GO:0070062
Pver_gene_g1657	0	0	0	0	0	0	0	0	0	0	0	0	0	0	0	0	Uncharacterized protein	GO:0016021
Pver_gene_g1658	0	0	0	0	0	0	0	0	0	0	0	0	0	0	0	0	Uncharacterized protein	GO:0016021
Pver_gene_g1659	0	0	0	0	0	0	0	0	0	0	0	0	0	0	0	0	Uncharacterized protein	GO:0016021
Pver_gene_g1660	0	0	0	0	0	0	0	0	0	0	0	0	0	0	0	0	Multidrug resistance-associated protein 4 (ATP-binding cassette sub-family C member 4) (MRP/cMOAT-related ABC transporter) (Multi-specific organic anion transporter B) (MOAT-B)	GO:0002576; GO:0005524; GO:0005886; GO:0009986; GO:0010243; GO:0014070; GO:0015562; GO:0015662; GO:0016020; GO:0016021; GO:0016323; GO:0016324; GO:0016404; GO:0016887; GO:0031088; GO:0032310; GO:0042493; GO:0042626; GO:0042910; GO:0048661; GO:0055085; GO:0060271; GO:0098591; GO:0140115
Pver_gene_g1661	0	0	0	0	0	0	0	0	0	0	0	0	0	0	0	0	Uncharacterized protein	GO:0016021
Pver_gene_g1662	0	0	0	0	0	0	0	0	0	0	0	0	0	0	0	0	28S ribosomal protein S14, mitochondrial (MRP-S14) (S14mt)	GO:0003735; GO:0005743; GO:0005763; GO:0032543
Pver_gene_g1663	0	0	0	0	0	0	0	0	0	0	0	0	0	0	0	0	Ankyrin repeat and IBR domain-containing protein 1 (EC 2.3.2.31)	GO:0000151; GO:0000209; GO:0005737; GO:0006511; GO:0031624; GO:0032436; GO:0046872; GO:0061630
Pver_gene_g1664	0	0	0	0	0	0	0	0	0	0	0	0	0	0	0	0	Ras-related protein Rab-11A (Rab-11)	GO:0000922; GO:0003924; GO:0005525; GO:0005623; GO:0005737; GO:0005739; GO:0005768; GO:0005771; GO:0005802; GO:0005828; GO:0006886; GO:0006887; GO:0007080; GO:0008017; GO:0010634; GO:0010796; GO:0010971; GO:0016020; GO:0016192; GO:0030133; GO:0030424; GO:0030659; GO:0030953; GO:0031175; GO:0031410; GO:0031489; GO:0031982; GO:0032154; GO:0032402; GO:0032465; GO:0032482; GO:0032991; GO:0034451; GO:…
Pver_gene_g1665	0	0	0	0	0	0	0	0	0	0	0	0	0	0	0	0	La-related protein 7 (La ribonucleoprotein domain family member 7)	GO:0003723; GO:0005654; GO:0006396; GO:0060043; GO:0061026; GO:1990904
Pver_gene_g1666	0	0	0	0	0	0	0	0	2	2	0	0	0	0	0	0	Uncharacterized protein
Pver_gene_g1667	0	0	0	0	0	0	0	0	0	0	0	0	0	0	0	0	1-phosphatidylinositol 4,5-bisphosphate phosphodiesterase beta-4 (EC 3.1.4.11) (PCL-C1) (Phosphoinositide phospholipase C-beta-4) (Phospholipase C-beta-4) (PLC-beta-4) (Fragment)	GO:0004435; GO:0005509; GO:0005623; GO:0016042; GO:0032959; GO:0048015; GO:0051209
Pver_gene_g1668	0	0	0	0	0	0	0	0	0	0	0	0	0	0	0	0	Trans-1,2-dihydrobenzene-1,2-diol dehydrogenase (EC 1.3.1.20) (Can2DD) (D-xylose 1-dehydrogenase) (D-xylose-NADP dehydrogenase) (EC 1.1.1.179) (Dimeric dihydrodiol dehydrogenase)	GO:0042843; GO:0047115; GO:0047837
Pver_gene_g1669	0	0	0	0	0	0	0	0	0	0	0	0	0	0	0	0	2-amino-1-hydroxyethylphosphonate dioxygenase (glycine-forming) (EC 1.13.11.78) (Di-iron oxygenase) (Nonheme iron-dependent oxygenase)	GO:0016491; GO:0016787; GO:0046872
Pver_gene_g1670	0	0	0	0	0	0	0	0	0	0	0	0	0	0	0	0	1-phosphatidylinositol 4,5-bisphosphate phosphodiesterase beta-1 (EC 3.1.4.11) (PLC-154) (Phosphoinositide phospholipase C-beta-1) (Phospholipase C-beta-1) (PLC-beta-1)	GO:0000086; GO:0000790; GO:0004435; GO:0005096; GO:0005509; GO:0005516; GO:0005521; GO:0005546; GO:0005623; GO:0005634; GO:0005737; GO:0005829; GO:0007213; GO:0007215; GO:0007613; GO:0008277; GO:0016042; GO:0016607; GO:0019899; GO:0021987; GO:0031965; GO:0032735; GO:0032959; GO:0032991; GO:0035722; GO:0035723; GO:0040019; GO:0045444; GO:0045663; GO:0045892; GO:0045893; GO:0046330; GO:0048009; GO:…
Pver_gene_g1671	0	0	0	0	0	0	0	0	0	0	0	0	0	0	0	0	Putative potassium channel protein YugO	GO:0005267; GO:0005886; GO:0016021
Pver_gene_g1672	0	0	0	0	0	0	0	0	0	0	0	0	0	0	0	0	Heat shock 70 kDa protein 12B	GO:0005524
Pver_gene_g1673	0	0	0	0	0	0	0	0	0	0	0	0	0	0	0	0	Calcium homeostasis modulator protein 2 (Protein FAM26B)	GO:0005887; GO:0006811; GO:0043065
Pver_gene_g1674	0	0	0	0	0	0	0	0	0	0	0	0	0	0	0	0	Serine/threonine-protein phosphatase 4 regulatory subunit 2	GO:0019888; GO:0030289
Pver_gene_g1675	5	19	0	0	0	0	0	0	5	10	0	0	0	0	0	0	Serine/threonine-protein phosphatase 4 regulatory subunit 2 (PPP4R2-related protein)	GO:0000278; GO:0000775; GO:0005634; GO:0005737; GO:0006470; GO:0019888; GO:0030289; GO:0045879
Pver_gene_g1676	0	0	0	0	0	0	0	0	0	0	0	0	0	0	0	0	Protein lifeguard 4 (Golgi anti-apoptotic protein) (Protein S1R) (Transmembrane BAX inhibitor motif-containing protein 4) (Z-protein)	GO:0000139; GO:0005795; GO:0006915; GO:0016021; GO:0043066; GO:0050848
Pver_gene_g1677	0	0	0	0	0	0	0	0	0	0	0	0	0	0	0	0	Actin-7 (Actin-2)	GO:0005200; GO:0005524; GO:0005618; GO:0005730; GO:0005739; GO:0005829; GO:0005856; GO:0005886; GO:0009416; GO:0009506; GO:0009570; GO:0009611; GO:0009733; GO:0009845; GO:0009941; GO:0010053; GO:0048364; GO:0048767; GO:0051301
Pver_gene_g1678	0	0	0	0	0	0	0	0	0	0	0	0	0	0	0	0	G-protein-signaling modulator 2 (Mosaic protein LGN)	GO:0000132; GO:0000166; GO:0001965; GO:0005092; GO:0005623; GO:0005737; GO:0005813; GO:0005829; GO:0005938; GO:0007052; GO:0007186; GO:0008022; GO:0016328; GO:0019904; GO:0031291; GO:0032991; GO:0042802; GO:0043621; GO:0051301; GO:0051661; GO:0060236; GO:0070840; GO:0097431; GO:0097575; GO:0099738; GO:1904778; GO:1905832
Pver_gene_g1679	0	0	0	0	0	0	0	0	0	0	0	0	0	0	0	0	Nucleolar GTP-binding protein 2 (Autoantigen NGP-1)	GO:0003723; GO:0003924; GO:0005525; GO:0005634; GO:0005730; GO:0016020; GO:0042254
Pver_gene_g1680	0	0	0	0	0	0	0	0	0	0	0	0	0	0	0	0	Thioredoxin-like protein 4B	GO:0000398; GO:0005634; GO:0005654; GO:0005682; GO:0005829; GO:0007049; GO:0008284; GO:0046540
Pver_gene_g1681	0	0	0	0	0	0	0	0	0	0	0	0	0	0	0	0	Exonuclease mut-7 homolog (EC 3.1.-.-) (Exonuclease 3'-5' domain-containing protein 3)	GO:0003676; GO:0008408; GO:0046872
Pver_gene_g1682	0	0	0	0	0	0	0	0	0	0	0	0	0	0	0	0	Alkylglycerol monooxygenase (EC 1.14.16.5) (Transmembrane protein 195)	GO:0005506; GO:0005783; GO:0005789; GO:0006643; GO:0008610; GO:0016021; GO:0046485; GO:0050479
Pver_gene_g1683	0	0	0	0	0	0	0	0	0	0	0	0	0	0	0	0	E3 ubiquitin-protein ligase TRIM71 (EC 2.3.2.27) (Protein lin-41 homolog) (RING-type E3 ubiquitin transferase TRIM71) (Tripartite motif-containing protein 71)	GO:0000082; GO:0000209; GO:0000932; GO:0001843; GO:0004842; GO:0008270; GO:0008543; GO:0010586; GO:0010608; GO:0017148; GO:0021915; GO:0030371; GO:0035196; GO:0035198; GO:0035278; GO:0043161; GO:0051865; GO:0060964; GO:0061158; GO:0061630; GO:0072089; GO:2000177; GO:2000637
Pver_gene_g1684	0	0	0	0	0	0	0	0	0	0	0	0	0	0	0	0	Craniofacial development protein 2 (p97 bucentaur protein)	GO:0005634; GO:0005737
Pver_gene_g1685	0	0	0	0	0	0	0	0	0	0	0	0	0	0	0	0	Apple domain-containing protein
Pver_gene_g1686	0	0	0	0	0	0	0	0	0	0	0	0	0	0	0	0	Apple domain-containing protein
Pver_gene_g1687	0	0	0	0	0	0	0	0	0	0	0	0	0	0	0	0	Apple domain-containing protein
Pver_gene_g1688	25	125	2	12	0	0	0	0	7	37	1	27	0	0	0	0	Armadillo repeat-containing protein 8	GO:0000151; GO:0005634; GO:0005737; GO:0034657; GO:0043161
Pver_gene_g1689	0	0	0	0	0	0	0	0	0	0	0	0	0	0	0	0	Toll-like receptor 7	GO:0002752; GO:0005030; GO:0005615; GO:0007411; GO:0008329; GO:0009897; GO:0010508; GO:0016021; GO:0031012; GO:0045087; GO:0046790; GO:0050688; GO:0051607
Pver_gene_g1690	6	10	4	8	0	0	0	0	1	1	0	0	0	0	0	0	Peroxinectin A (EC 1.11.1.7)	GO:0004447; GO:0004601; GO:0005576; GO:0005783; GO:0006955; GO:0006979; GO:0020037; GO:0036393; GO:0042742; GO:0042744
Pver_gene_g1691	0	0	0	0	0	0	0	0	0	0	0	0	0	0	0	0	Uncharacterized protein
Pver_gene_g1692	0	0	0	0	0	0	0	0	0	0	0	0	0	0	0	0	Chondroitin sulfate N-acetylgalactosaminyltransferase 1 (CsGalNAcT-1) (EC 2.4.1.174) (Chondroitin beta-1,4-N-acetylgalactosaminyltransferase 1) (Beta4GalNAcT-1)	GO:0001958; GO:0008376; GO:0008955; GO:0015020; GO:0016021; GO:0019276; GO:0030198; GO:0030204; GO:0030206; GO:0032580; GO:0046398; GO:0046872; GO:0047237; GO:0047238; GO:0050653; GO:0051216
Pver_gene_g1693	0	0	0	0	0	0	0	0	0	0	0	0	0	0	0	0	Lateral signaling target protein 2 homolog	GO:0046872
Pver_gene_g1694	0	0	0	0	0	0	0	0	0	0	0	0	0	0	0	0	Bromo adjacent homology domain-containing 1 protein (BAH domain-containing protein 1)	GO:0003682; GO:0005654; GO:0005677; GO:0005694; GO:0031507; GO:0045892
Pver_gene_g1695	0	0	0	0	0	0	0	0	0	0	0	0	0	0	0	0	Actin-1	GO:0005524; GO:0005737; GO:0005856
Pver_gene_g1696	0	0	0	0	0	0	0	0	0	0	0	0	0	0	0	0	N-alpha-acetyltransferase 20 (EC 2.3.1.254) (Methionine N-acetyltransferase) (N-acetyltransferase 5) (N-terminal acetyltransferase B complex catalytic subunit NAA20) (N-terminal acetyltransferase B complex catalytic subunit NAT5) (NatB complex subunit NAT5) (NatB catalytic subunit)	GO:0005634; GO:0005737; GO:0008080
Pver_gene_g1697	0	0	0	0	0	0	0	0	0	0	0	0	0	0	0	0	Tyrosine-protein phosphatase non-receptor type 23 (EC 3.1.3.48)	GO:0004725; GO:0005634; GO:0005654; GO:0005737; GO:0005768; GO:0005769; GO:0005829; GO:0010633; GO:0015031; GO:0016604; GO:0019901; GO:0032456; GO:0036064; GO:0043162; GO:0045022; GO:0060271; GO:0061357; GO:1903387; GO:1903393; GO:2000643
Pver_gene_g1698	0	0	0	0	0	0	0	0	0	0	0	0	0	0	0	0	2-oxoglutarate and iron-dependent oxygenase JMJD4 (EC 1.14.11.-) (JmjC domain-containing protein 4) (Jumonji domain-containing protein 4) (Lysyl-hydroxylase JMJD4)	GO:0005737; GO:0016706; GO:0018126; GO:0045905; GO:0046872
Pver_gene_g1699	0	0	0	0	0	0	0	0	0	0	0	0	0	0	0	0	F-box only protein 11	GO:0000151; GO:0004842; GO:0005634; GO:0005654; GO:0005694; GO:0005730; GO:0005737; GO:0005829; GO:0006464; GO:0006511; GO:0007605; GO:0008270; GO:0016274; GO:0016567; GO:0042981
Pver_gene_g1700	0	0	0	0	0	0	0	0	0	0	0	0	0	0	0	0	Angiopoietin-related protein 4 (Angiopoietin-like protein 4) [Cleaved into: ANGPTL4 N-terminal chain; ANGPTL4 C-terminal chain]	GO:0001525; GO:0004857; GO:0005615; GO:0006629; GO:0042802; GO:0043335; GO:0051005; GO:0070328; GO:2000352
Pver_gene_g1701	0	0	0	0	0	0	0	0	0	0	0	0	0	0	0	0	Angiopoietin-related protein 4 (Angiopoietin-like protein 4) [Cleaved into: ANGPTL4 N-terminal chain; ANGPTL4 C-terminal chain]	GO:0001525; GO:0004857; GO:0005615; GO:0006629; GO:0042802; GO:0043335; GO:0051005; GO:0070328; GO:2000352
Pver_gene_g1702	0	0	0	0	0	0	0	0	0	0	0	0	0	0	0	0	Complement C1q and tumor necrosis factor-related protein 9	GO:0005576; GO:0005581
Pver_gene_g1703	0	0	0	0	0	0	0	0	0	0	0	0	0	0	0	0	Collagen alpha-6(VI) chain	GO:0005581
Pver_gene_g1704	0	0	0	0	0	0	0	0	0	0	0	0	0	0	0	0	Uncharacterized skeletal organic matrix protein 5 (Uncharacterized SOMP-5)	GO:0005576
Pver_gene_g1705	0	0	0	0	0	0	0	0	0	0	0	0	0	0	0	0	39S ribosomal protein L30, mitochondrial (L30mt) (MRP-L30)	GO:0003735; GO:0005739; GO:0005762; GO:0006412
Pver_gene_g1706	0	0	0	0	0	0	0	0	0	0	0	0	0	0	0	0	Polypeptide N-acetylgalactosaminyltransferase 2 (pp-GaNTase 2) (EC 2.4.1.41) (Protein-UDP acetylgalactosaminyltransferase 2) (UDP-GalNAc:polypeptide N-acetylgalactosaminyltransferase 2)	GO:0000139; GO:0004653; GO:0005794; GO:0005795; GO:0006486; GO:0009312; GO:0016021; GO:0030246; GO:0046872
Pver_gene_g1707	0	0	0	0	0	0	0	0	0	0	0	0	0	0	0	0	Spectrin alpha chain, non-erythrocytic 1 (Alpha-II spectrin) (Fodrin alpha chain)	GO:0003779; GO:0005509; GO:0005516; GO:0005856; GO:0005938; GO:0043034; GO:0051693
Pver_gene_g1708	0	0	0	0	0	0	0	0	0	0	0	0	0	0	0	0	Microspherule protein 1 (58 kDa microspherule protein) (Cell cycle-regulated factor p78) (INO80 complex subunit J) (MCRS2)	GO:0000123; GO:0002151; GO:0005634; GO:0005654; GO:0005730; GO:0005737; GO:0005783; GO:0005844; GO:0006281; GO:0006310; GO:0006464; GO:0008266; GO:0010521; GO:0016579; GO:0030425; GO:0031011; GO:0034046; GO:0043204; GO:0043981; GO:0043982; GO:0043984; GO:0044545; GO:0045944; GO:0051974; GO:0071339; GO:1904357; GO:1904751
Pver_gene_g1709	0	0	0	0	0	0	0	0	0	0	0	0	0	0	0	0	Tyrosine-protein kinase receptor torso (EC 2.7.10.1)	GO:0004714; GO:0005524; GO:0005886; GO:0007275; GO:0016021; GO:0046872
Pver_gene_g1710	0	0	0	0	0	0	0	0	0	0	0	0	0	0	0	0	Transcription initiation factor TFIID subunit 5 (Transcription initiation factor TFIID 100 kDa subunit) (TAF(II)100) (TAFII-100) (TAFII100)	GO:0000790; GO:0005634; GO:0005654; GO:0005669; GO:0006325; GO:0006352; GO:0006355; GO:0006366; GO:0006367; GO:0015629; GO:0016032; GO:0016251; GO:0016573; GO:0033276; GO:0042795; GO:0042802; GO:0044212; GO:0046983; GO:1901796
Pver_gene_g1711	0	0	0	0	0	0	0	0	0	0	0	0	0	0	0	0	E3 ubiquitin-protein ligase TRIM71 (EC 2.3.2.27) (Protein lin-41 homolog) (RING-type E3 ubiquitin transferase TRIM71) (Tripartite motif-containing protein 71)	GO:0000082; GO:0000209; GO:0000932; GO:0004842; GO:0008270; GO:0008543; GO:0010172; GO:0010586; GO:0021915; GO:0035198; GO:0035278; GO:0043161; GO:0051865; GO:0060964; GO:0061630; GO:0072089; GO:2000177
Pver_gene_g1712	0	0	0	0	0	0	0	0	0	0	0	0	0	0	0	0	Transcription initiation factor TFIID subunit 5 (Transcription initiation factor TFIID 100 kDa subunit) (TAF(II)100) (TAFII-100) (TAFII100)	GO:0000790; GO:0005634; GO:0005654; GO:0005669; GO:0006325; GO:0006352; GO:0006355; GO:0006366; GO:0006367; GO:0015629; GO:0016032; GO:0016251; GO:0016573; GO:0033276; GO:0042795; GO:0042802; GO:0044212; GO:0046983; GO:1901796
Pver_gene_g1713	0	0	0	0	0	0	0	0	0	0	0	0	0	0	0	0	Melanoma-associated antigen E1 (Alpha-dystrobrevin-associated MAGE Protein) (DAMAGE) (Hepatocellular carcinoma-associated protein 1) (MAGE-E1 antigen)	GO:0005634; GO:0005886; GO:0030425; GO:0045211; GO:0048471
Pver_gene_g1714	0	0	0	0	0	0	0	0	0	0	0	0	0	0	0	0	Uncharacterized protein	GO:0016021; GO:0045095
Pver_gene_g1715	0	0	0	0	0	0	0	0	0	0	0	0	0	0	0	0	Amino_oxidase domain-containing protein	GO:0016491
Pver_gene_g1716	0	0	0	0	0	0	0	0	0	0	0	0	0	0	0	0	Apolipoprotein L3 (Apolipoprotein L-III) (ApoL-III) (TNF-inducible protein CG12-1) (CG12_1)	GO:0005319; GO:0005576; GO:0005737; GO:0006954; GO:0008289; GO:0016020; GO:0042157; GO:0043123
Pver_gene_g1717	0	0	0	0	0	0	0	0	0	0	0	0	0	0	0	0	Apolipoprotein L3 (Apolipoprotein L-III) (ApoL-III) (TNF-inducible protein CG12-1) (CG12_1)	GO:0005319; GO:0005576; GO:0005737; GO:0006954; GO:0008289; GO:0016020; GO:0042157; GO:0043123
Pver_gene_g1718	0	0	0	0	0	0	0	0	0	0	0	0	0	0	0	0	Apolipoprotein L3 (Apolipoprotein L-III) (ApoL-III) (TNF-inducible protein CG12-1) (CG12_1)	GO:0005319; GO:0005576; GO:0005737; GO:0006954; GO:0008289; GO:0016020; GO:0042157; GO:0043123
Pver_gene_g1719	0	0	0	0	0	0	0	0	0	0	0	0	0	0	0	0	Apolipoprotein L3	GO:0005576; GO:0006869; GO:0008289; GO:0016021; GO:0042157
Pver_gene_g1720	0	0	0	0	0	0	0	0	0	0	0	0	0	0	0	0	Apolipoprotein L3 (Apolipoprotein L-III) (ApoL-III) (TNF-inducible protein CG12-1) (CG12_1)	GO:0005319; GO:0005576; GO:0005737; GO:0006954; GO:0008289; GO:0016020; GO:0042157; GO:0043123
Pver_gene_g1721	0	0	0	0	0	0	0	0	0	0	0	0	0	0	0	0	FYVE, RhoGEF and PH domain-containing protein 3	GO:0005085; GO:0005737; GO:0005856; GO:0046847; GO:0046872
Pver_gene_g1722	9	19	0	0	0	0	0	0	9	14	0	0	0	0	0	0	E3 ubiquitin-protein ligase ARIH2 (ARI-2) (Protein ariadne-2 homolog) (EC 2.3.2.31) (RING-type E3 ubiquitin transferase ARIH2) (Triad1 protein) (UbcM4-interacting protein 48)	GO:0000151; GO:0000209; GO:0004842; GO:0005634; GO:0005654; GO:0005737; GO:0006511; GO:0016567; GO:0031466; GO:0031624; GO:0032436; GO:0046872; GO:0048588; GO:0061630; GO:0070534; GO:0070936; GO:0071425
Pver_gene_g1723	0	0	0	0	0	0	0	0	0	0	0	0	0	0	0	0	Protein artemis (EC 3.1.-.-) (DNA cross-link repair 1C protein) (SNM1-like protein)	GO:0000014; GO:0000723; GO:0000784; GO:0002250; GO:0003684; GO:0005654; GO:0005794; GO:0006302; GO:0006303; GO:0006310; GO:0008409; GO:0010212; GO:0030183; GO:0031848; GO:0033151; GO:0035312; GO:0036297; GO:0051276; GO:0070419
Pver_gene_g1724	0	0	0	0	0	0	0	0	0	0	0	0	0	0	0	0	FYVE, RhoGEF and PH domain-containing protein 6 (Zinc finger FYVE domain-containing protein 24)	GO:0001726; GO:0005085; GO:0005737; GO:0005794; GO:0005856; GO:0007010; GO:0008360; GO:0030027; GO:0030036; GO:0031267; GO:0043087; GO:0046847; GO:0046872
[truncated: 25,730 more rows]

## Sheet: TableS4
Table S4 Biological processes gene ontology (GO) terms impacted by intra-colonial genetic variability.
Ndifferences: number of intra-colonial differences.
GO term	Description	Ndifferences
		Chimerism	Mosaicism
GO:0006511	ubiquitin-dependent protein catabolic process	370	151
GO:0006974	cellular response to DNA damage stimulus	281	495
GO:0045944	positive regulation of transcription by RNA polymerase II	219	139
GO:0016055	Wnt signaling pathway	206	171
[truncated: 2,264 more rows]
